# Supplementary material for: Untargeted metabolomics reveals the effects of pre-analytic storage on serum metabolite profiles from healthy cats
Source: PLoS One. 2024 May 30;19(5):e0303500. doi: 10.1371/journal.pone.0303500 (PMC11139287; doi:10.1371/journal.pone.0303500)
Supplement: S1 File — (ZIP) [file pone.0303500.s001.zip]

Archive with 18 entries (16 files):
- Supporting Info/
- Supporting Info/S7File.csv
- __MACOSX/Supporting Info/._S7File.csv
- Supporting Info/S6File.csv
- __MACOSX/Supporting Info/._S6File.csv
- Supporting Info/.DS_Store
- __MACOSX/Supporting Info/._.DS_Store
- Supporting Info/S4File.csv
- __MACOSX/Supporting Info/._S4File.csv
- Supporting Info/Previous Versions/
- Supporting Info/S5File.pdf
- __MACOSX/Supporting Info/._S5File.pdf
- Supporting Info/S3File.csv
- __MACOSX/Supporting Info/._S3File.csv
- Supporting Info/S2File.csv
- __MACOSX/Supporting Info/._S2File.csv
- Supporting Info/S1File.docx
- __MACOSX/Supporting Info/._S1File.docx
