# Supplementary material for: Untargeted metabolomics reveals the effects of pre-analytic storage on serum metabolite profiles from healthy cats
Source: PLoS One. 2024 May 30;19(5):e0303500. doi: 10.1371/journal.pone.0303500 (PMC11139287; doi:10.1371/journal.pone.0303500)
Supplement: S1 File — (ZIP) [file pone.0303500.s001.zip › Supporting Info/S7File.csv]

	pathway	SuperPathway	p-value	q-value	log2err	ES	NES	size	leadingEdge
1	Acetylated Peptides	Peptide	0.004902453	0.045347687	0.407017919	0.682892907	1.898748185	6	c("phenylacetylglycine", "phenylacetylalanine", "phenylacetylglutamine", "phenylacetylcarnitine", "4-hydroxyphenylacetylglycine", "phenylacetylglutamate")
2	Alanine and Aspartate Metabolism	Amino Acid	0.734312417	0.823847167	0.041320951	0.267801555	0.785106141	7	c("alanine", "N-acetylaspartate (NAA)", "N-acetylasparagine", "asparagine")
3	Aminosugar Metabolism	Carbohydrate	0.344936709	0.516017675	0.130777138	-0.5	-1.087240897	3	c("erythronate*", "N-acetylglucosamine/N-acetylgalactosamine", "N-acetylneuraminate")
4	Ascorbate and Aldarate Metabolism	Cofactors and Vitamins	0.993670886	0.993670886	0.067518895	-0.239612188	-0.521032341	3	c("threonate", "oxalate (ethanedioate)", "gulonate*")
5	Benzoate Metabolism	Xenobiotics	4.67E-07	1.73E-05	0.67496286	0.634281856	2.701771263	20	c("4-vinylphenol sulfate", "3-phenylpropionate (hydrocinnamate)", "p-cresol sulfate", "4-methylcatechol sulfate", "catechol sulfate", "O-methylcatechol sulfate", "hippurate", "4-ethylphenylsulfate", "3-hydroxyhippurate", "4-hydroxyhippurate", "phenylpropionylglycine", "3-(3-hydroxyphenyl)propionate sulfate", "methyl-4-hydroxybenzoate sulfate", "3-ethylphenylsulfate", "2-hydroxyhippurate (salicylu…
6	Carnitine Metabolism	Lipid	0.797468354	0.871792109	0.045315244	0.437067773	0.773671686	2	c("carnitine", "deoxycarnitine")
7	Ceramides	Lipid	0.88228005	0.932696052	0.029068819	0.198028601	0.679214225	11	c("glycosyl-N-stearoyl-sphingosine (d18:1/18:0)", "glycosyl ceramide (d18:1/20:0, d16:1/22:0)*", "glycosyl ceramide (d18:2/24:1, d18:1/24:2)*", "glycosyl-N-palmitoyl-sphingosine (d18:1/16:0)", "ceramide (d18:1/20:0, d16:1/22:0, d20:1/18:0)*", "ceramide (d18:1/17:0, d17:1/18:0)*", "N-palmitoyl-sphingosine (d18:1/16:0)")
8	Chemical	Xenobiotics	0.002074584	0.03070384	0.431707696	0.487272532	1.940446387	16	c("6-hydroxyindole sulfate", "N-methylpipecolate", "3-hydroxyindolin-2-one sulfate", "lanthionine", "benzoylcarnitine*", "ectoine", "sulfate*", "3-hydroxypyridine sulfate", "3-acetylphenol sulfate", "2-aminophenol sulfate", "perfluorooctanesulfonic acid (PFOS)", "dimethyl sulfone", "thioproline")
9	Corticosteroids	Lipid	0.170886076	0.391451545	0.131457612	0.730290456	1.292717248	2	c("cortisol", "cortisone")
10	Creatine Metabolism	Amino Acid	0.030287199	0.149416849	0.352487858	0.692679377	1.628539847	4	c("creatine", "guanidinoacetate", "creatinine")
11	Diacylglycerol	Lipid	0.353383459	0.516017675	0.206587923	-0.209335219	-1.091456061	18	c("diacylglycerol (16:1/18:2 [2], 16:0/18:3 [1])*", "stearoyl-arachidonoyl-glycerol (18:0/20:4) [1]*", "palmitoyl-arachidonoyl-glycerol (16:0/20:4) [2]*", "stearoyl-arachidonoyl-glycerol (18:0/20:4) [2]*", "linoleoyl-arachidonoyl-glycerol (18:2/20:4) [2]*", "palmitoyl-linoleoyl-glycerol (16:0/18:2) [1]*", "linoleoyl-linoleoyl-glycerol (18:2/18:2) [1]*", "oleoyl-oleoyl-glycerol (18:1/18:1) [2]*", …
12	Dipeptide	Peptide	0.072144383	0.242667469	0.287805131	-0.517114541	-1.591831883	6	c("glycylvaline", "phenylalanylglycine", "glycylleucine", "isoleucylglycine", "leucylglycine")
13	Dipeptide Derivative	Peptide	0.694620253	0.823847167	0.051635596	0.481327801	0.852018186	2	c("N-acetylcarnosine", "anserine")
14	Drug	Xenobiotics	0.051020408	0.18877551	0.241339977	0.72934327	1.536228996	3	c("salicylate", "hydroquinone sulfate")
15	Eicosanoid	Lipid	0.105769231	0.28988604	0.248911114	-0.549237171	-1.395128023	4	c("5-HEPE", "5-HETE", "12-HETE", "12-HHTrE")
16	Endocannabinoid	Lipid	0.671568627	0.823847167	0.114750719	-0.215291654	-0.869505876	10	c("N-linolenoyltaurine*", "N-oleoylserine", "arachidonoyl ethanolamide", "stearoyl ethanolamide", "oleoyl ethanolamide", "N-arachidonoyltaurine", "linoleoyl ethanolamide")
17	Fatty Acid Metabolism (Acyl Choline)	Lipid	0.128170895	0.327056765	0.140406239	0.463788301	1.359674866	7	c("linoleoylcholine*", "palmitoylcholine", "oleoylcholine", "stearoylcholine*", "arachidonoylcholine", "dihomo-linolenoyl-choline", "docosahexaenoylcholine")
18	Fatty Acid Metabolism (also BCAA Metabolism)	Lipid	0.919014085	0.957845666	0.076873673	-0.233333333	-0.656952117	5	c("methylmalonate (MMA)", "butyrylcarnitine (C4)", "propionylcarnitine (C3)", "butyrylglycine", "propionylglycine")
19	Fatty Acid Metabolism(Acyl Carnitine)	Lipid	0.034944686	0.161619172	0.321775918	-0.231988473	-1.555005749	31	c("decanoylcarnitine (C10)", "erucoylcarnitine (C22:1)*", "3-hydroxybutyrylcarnitine (1)", "palmitoylcarnitine (C16)", "3-hydroxybutyrylcarnitine (2)", "hexanoylcarnitine (C6)", "margaroylcarnitine*", "arachidoylcarnitine (C20)*", "stearoylcarnitine (C18)", "suberoylcarnitine (C8-DC)", "arachidonoylcarnitine (C20:4)", "octanoylcarnitine (C8)", "behenoylcarnitine (C22)*", "oleoylcarnitine (C18:1)"…
20	Fatty Acid Metabolism(Acyl Glycine)	Lipid	0.170886076	0.391451545	0.19189224	-0.594182825	-1.292039736	3	c("N-palmitoylglycine", "N-linoleoylglycine", "hexanoylglycine")
21	Fatty Acid Synthesis	Lipid	0.068037975	0.239752863	0.216542837	0.824050679	1.458686084	2	c("malonate", "malonylcarnitine")
22	Fatty Acid, Amino	Lipid	0.278481013	0.479246394	0.098890301	0.634854772	1.123782607	2	c("2-aminoheptanoate", "2-aminooctanoate")
23	Fatty Acid, Branched	Lipid	0.633423181	0.794462972	0.082434409	-0.481327801	-0.85335949	2	c("17-methylstearate", "15-methylpalmitate")
24	Fatty Acid, Dicarboxylate	Lipid	0.264705882	0.477761836	0.237793834	-0.240732495	-1.155617077	16	c("sebacate (decanedioate)", "dodecanedioate", "suberate (octanedioate)", "undecanedioate", "adipate", "3-methyladipate", "pimelate (heptanedioate)", "azelate (nonanedioate)", "maleate", "docosadioate", "tetradecanedioate", "2-hydroxyglutarate", "hexadecanedioate")
25	Fatty Acid, Dihydroxy	Lipid	0.094339623	0.28988604	0.241339977	-0.807745505	-1.432074546	2	c("9,10-DiHOME", "12,13-DiHOME")
26	Fatty Acid, Monohydroxy	Lipid	0.004095778	0.043298228	0.407017919	-0.446752679	-2.005546432	13	c("alpha-hydroxycaproate", "3-hydroxysuberate", "3-hydroxyhexanoate", "13-HODE + 9-HODE", "16-hydroxypalmitate", "3-hydroxyoctanoate", "2-hydroxypalmitate", "2-hydroxyoleate", "2-hydroxystearate", "3-hydroxydecanoate", "3-hydroxylaurate")
27	Felinine Metabolism	Amino Acid	0.310495627	0.516017675	0.087831263	0.527700831	1.111505859	3	c("felinine", "gamma-glutamylfelinylglycine*", "N-acetylfelinine*")
28	Food Component/Plant	Xenobiotics	0.013926208	0.085878285	0.380730401	0.352089436	1.713592981	31	c("4-vinylguaiacol sulfate", "2-piperidinone", "stachydrine", "indoleacrylate", "homostachydrine*", "eugenol sulfate", "gluconate", "equol sulfate", "carotene diol (1)", "cinnamoylglycine", "daidzein sulfate (2)", "quinate", "furaneol sulfate", "ferulic acid 4-sulfate")
29	Fructose, Mannose and Galactose Metabolism	Carbohydrate	0.345070423	0.516017675	0.138805109	-0.384183701	-1.081672694	5	c("fructose", "galactitol (dulcitol)", "galactonate", "mannose")
30	Gamma-glutamyl Amino Acid	Peptide	0.179856115	0.391451545	0.287857117	-0.244743681	-1.220976567	17	c("gamma-glutamyl-2-aminobutyrate", "gamma-glutamylglycine", "gamma-glutamyl-alpha-lysine", "gamma-glutamylglutamate", "gamma-glutamyltryptophan", "gamma-glutamyltyrosine", "gamma-glutamylalanine", "gamma-glutamylglutamine", "gamma-glutamyl-epsilon-lysine", "gamma-glutamylisoleucine*", "gamma-glutamylleucine", "gamma-glutamylphenylalanine", "gamma-glutamylmethionine", "gamma-glutamylvaline", "gam…
31	Glutamate Metabolism	Amino Acid	0.175483871	0.391451545	0.115240003	0.402434784	1.284387953	9	c("pyroglutamine*", "N-acetylglutamate", "S-1-pyrroline-5-carboxylate", "N-acetyl-aspartyl-glutamate (NAAG)", "glutamate", "glutamine", "2-pyrrolidinone")
32	Glutathione Metabolism	Amino Acid	0.704166667	0.823847167	0.101350744	-0.237177666	-0.843387082	8	c("S-methylglutathione", "5-oxoproline", "cysteine-glutathione disulfide", "glutathione, oxidized (GSSG)", "cysteinylglycine")
33	Glycerolipid Metabolism	Lipid	0.199367089	0.398734177	0.176694269	-0.58033241	-1.261922259	3	c("glycerol 3-phosphate", "glycerophosphoglycerol", "glycerol")
34	Glycine, Serine and Threonine Metabolism	Amino Acid	0.000491463	0.009092071	0.477270815	0.664528383	2.120870969	9	c("serine", "betaine", "glycine", "threonine", "sarcosine", "N-acetylserine", "dimethylglycine")
35	Glycolysis, Gluconeogenesis, and Pyruvate Metabolism	Carbohydrate	0.566852368	0.732783754	0.055135176	0.354166667	0.913247143	5	c("lactate", "pyruvate", "glycerate", "glucose", "1,5-anhydroglucitol (1,5-AG)")
36	Guanidino and Acetamido Metabolism	Amino Acid	0.224489796	0.437164339	0.107140237	0.577562327	1.216530034	3	c("guanidinosuccinate", "1-methylguanidine", "4-guanidinobutanoate")
37	Hemoglobin and Porphyrin Metabolism	Cofactors and Vitamins	0.098591549	0.28988604	0.271288555	-0.48294503	-1.359736114	5	c("bilirubin (E,Z or Z,E)*", "bilirubin (Z,Z)", "bilirubin (E,E)*", "biliverdin")
38	Histidine Metabolism	Amino Acid	0.049219688	0.18877551	0.222056046	0.41614137	1.53755418	13	c("N-acetylhistamine", "formiminoglutamate", "carnosine", "histamine", "imidazole propionate", "1-methylhistamine", "1-methylimidazoleacetate", "4-imidazoleacetate", "3-methylhistidine", "trans-urocanate")
39	Leucine, Isoleucine and Valine Metabolism	Amino Acid	0.081877729	0.263432694	0.160801401	0.307496296	1.422838756	26	c("3-hydroxy-2-ethylpropionate", "2-hydroxy-3-methylvalerate", "alpha-hydroxyisovalerate", "beta-hydroxyisovalerate", "2-methylbutyrylcarnitine (C5)", "3-methylglutaconate", "isovalerylcarnitine (C5)", "leucine", "alpha-hydroxyisocaproate", "5-methylnorleucine", "isoleucine", "isobutyrylcarnitine (C4)", "ethylmalonate", "isobutyrylglycine", "3-methyl-2-oxovalerate", "valine", "tiglylcarnitine (C5…
40	Long Chain Fatty Acid	Lipid	0.048122607	0.18877551	0.321775918	-0.322081575	-1.458950874	14	c("arachidate (20:0)", "myristate (14:0)", "stearate (18:0)", "pentadecanoate (15:0)", "erucate (22:1n9)", "palmitoleate (16:1n7)", "nonadecanoate (19:0)", "eicosenoate (20:1)", "10-heptadecenoate (17:1n7)", "margarate (17:0)", "palmitate (16:0)", "myristoleate (14:1n5)", "10-nonadecenoate (19:1n9)", "oleate/vaccenate (18:1)")
41	Lysine Metabolism	Amino Acid	0.196449704	0.398734177	0.102449406	0.329113924	1.249542886	14	c("lysine", "5-hydroxylysine", "N-acetyl-cadaverine", "N-trimethyl 5-aminovalerate", "pipecolate", "5-aminovalerate", "2-oxoadipate", "6-oxopiperidine-2-carboxylate", "N6-acetyllysine", "glutarylcarnitine (C5-DC)", "N2-acetyllysine", "N6,N6,N6-trimethyllysine", "2-aminoadipate", "5-(galactosylhydroxy)-L-lysine")
42	Lysophospholipid	Lipid	0.026872094	0.147232007	0.352487858	-0.236463092	-1.588920096	32	c("1-oleoyl-GPA (18:1)", "1-stearoyl-GPA (18:0)", "1-arachidonoyl-GPI (20:4)*", "1-palmitoyl-GPA (16:0)", "1-oleoyl-GPI (18:1)*", "1-stearoyl-GPI (18:0)", "1-stearoyl-GPG (18:0)", "1-palmitoyl-GPI (16:0)", "1-palmitoyl-GPG (16:0)*", "2-palmitoyl-GPC (16:0)*", "1-linoleoyl-GPI (18:2)*", "2-palmitoleoyl-GPC (16:1)*", "1-palmitoyl-GPE (16:0)", "1-stearoyl-GPE (18:0)", "1-linoleoyl-GPA (18:2)*", "1-p…
43	Lysoplasmalogen	Lipid	0.734782609	0.823847167	0.045044277	0.339805825	0.798908333	4	c("1-(1-enyl-palmitoyl)-GPC (P-16:0)*", "1-(1-enyl-oleoyl)-GPE (P-18:1)*", "1-(1-enyl-palmitoyl)-GPE (P-16:0)*", "1-(1-enyl-stearoyl)-GPE (P-18:0)*")
44	Medium Chain Fatty Acid	Lipid	0.009633121	0.064804633	0.380730401	-0.955739972	-1.694458068	2	c("5-dodecenoate (12:1n7)", "laurate (12:0)")
45	Methionine, Cysteine, SAM and Taurine Metabolism	Amino Acid	0.027854704	0.147232007	0.352487858	0.394325273	1.624465883	18	c("S-methylcysteine sulfoxide", "methionine sulfoxide", "N-acetylmethionine sulfoxide", "methionine sulfone", "methionine", "taurine", "N-acetyltaurine", "cystathionine")
46	Mevalonate Metabolism	Lipid	0.984177215	0.993670886	0.067992259	-0.255367514	-0.555292009	3	c("3-hydroxy-3-methylglutarate", "mevalonolactone")
47	Monoacylglycerol	Lipid	2.61E-10	1.93E-08	0.814035838	-0.74115983	-3.864344432	18	c("2-docosahexaenoylglycerol (22:6)*", "2-myristoylglycerol (14:0)", "1-eicosapentaenoylglycerol (20:5)*", "1-oleoylglycerol (18:1)", "2-palmitoleoylglycerol (16:1)*", "2-palmitoylglycerol (16:0)", "1-dihomo-linolenylglycerol (20:3)", "2-arachidonoylglycerol (20:4)", "1-pentadecanoylglycerol (15:0)", "2-oleoylglycerol (18:1)", "1-myristoylglycerol (14:0)", "1-palmitoylglycerol (16:0)", "1-linoleo…
48	Nicotinate and Nicotinamide Metabolism	Cofactors and Vitamins	0.439632546	0.625630931	0.064358337	0.330543933	1.008288451	8	c("nicotinamide", "1-methylnicotinamide", "trigonelline (N'-methylnicotinate)", "N1-Methyl-2-pyridone-5-carboxamide", "nicotinate ribonucleoside", "nicotinamide riboside", "quinolinate", "nicotinamide ribonucleotide (NMN)")
49	Pentose Metabolism	Carbohydrate	0.72702332	0.823847167	0.04301732	0.280945758	0.781155058	6	c("ribitol", "ribonate", "ribose", "sedoheptulose", "arabitol/xylitol", "arabonate/xylonate")
50	Phenylalanine Metabolism	Amino Acid	0.559888579	0.732783754	0.055710423	0.356349367	0.918875411	5	c("phenyllactate (PLA)", "4-hydroxyphenylacetate", "phenylalanine", "N-acetylphenylalanine")
51	Phosphatidylcholine (PC)	Lipid	0.248	0.4588	0.257206466	-0.214184397	-1.166283847	20	c("1,2-dioleoyl-GPC (18:1/18:1)", "1-palmitoyl-2-docosahexaenoyl-GPC (16:0/22:6)", "1-palmitoyl-2-alpha-linolenoyl-GPC (16:0/18:3n3)*", "1-stearoyl-2-linoleoyl-GPC (18:0/18:2)*", "1-myristoyl-2-palmitoyl-GPC (14:0/16:0)", "1-stearoyl-2-oleoyl-GPC (18:0/18:1)", "1-palmitoyl-2-oleoyl-GPC (16:0/18:1)", "1-palmitoleoyl-2-linoleoyl-GPC (16:1/18:2)*", "1-stearoyl-2-arachidonoyl-GPC (18:0/20:4)", "1-pal…
52	Phosphatidylethanolamine (PE)	Lipid	0.127633209	0.327056765	0.135002034	0.394957983	1.354658265	11	c("1-stearoyl-2-arachidonoyl-GPE (18:0/20:4)", "1-stearoyl-2-oleoyl-GPE (18:0/18:1)", "1-palmitoyl-2-arachidonoyl-GPE (16:0/20:4)*", "1-palmitoyl-2-oleoyl-GPE (16:0/18:1)", "1,2-dilinoleoyl-GPE (18:2/18:2)*", "1-stearoyl-2-linoleoyl-GPE (18:0/18:2)*", "1-palmitoyl-2-linoleoyl-GPE (16:0/18:2)", "1-palmitoyl-2-stearoyl-GPE (16:0/18:0)*", "1,2-dioleoyl-GPE (18:1/18:1)", "1-linoleoyl-2-arachidonoyl-G…
53	Phosphatidylinositol (PI)	Lipid	0.544726302	0.732783754	0.055021112	0.316051651	0.926559563	7	c("1-palmitoyl-2-arachidonoyl-GPI (16:0/20:4)*", "1-palmitoyl-2-linoleoyl-GPI (16:0/18:2)", "1-palmitoyl-2-oleoyl-GPI (16:0/18:1)*", "1-stearoyl-2-arachidonoyl-GPI (18:0/20:4)", "1-stearoyl-2-oleoyl-GPI (18:0/18:1)*", "1-stearoyl-2-linoleoyl-GPI (18:0/18:2)")
54	Phospholipid Metabolism	Lipid	0.5375	0.732783754	0.118815039	-0.263494504	-0.936967905	8	c("choline", "choline phosphate", "glycerophosphoinositol*", "glycerophosphoserine*", "phosphoethanolamine")
55	Plasmalogen	Lipid	0.045848823	0.18877551	0.234392647	0.44904422	1.540167536	11	c("1-(1-enyl-palmitoyl)-2-oleoyl-GPC (P-16:0/18:1)*", "1-(1-enyl-palmitoyl)-2-linoleoyl-GPC (P-16:0/18:2)*", "1-(1-enyl-palmitoyl)-2-arachidonoyl-GPC (P-16:0/20:4)*", "1-(1-enyl-palmitoyl)-2-palmitoyl-GPC (P-16:0/16:0)*", "1-(1-enyl-palmitoyl)-2-arachidonoyl-GPE (P-16:0/20:4)*", "1-(1-enyl-palmitoyl)-2-oleoyl-GPE (P-16:0/18:1)*", "1-(1-enyl-stearoyl)-2-oleoyl-GPE (P-18:0/18:1)", "1-(1-enyl-stearo…
56	Polyamine Metabolism	Amino Acid	0.355633803	0.516017675	0.136490438	-0.383333333	-1.079278478	5	c("4-acetamidobutanoate", "N('1)-acetylspermidine", "N-acetylputrescine", "5-methylthioadenosine (MTA)", "spermidine")
57	Polyunsaturated Fatty Acid (n3 and n6)	Lipid	6.35E-06	0.000156552	0.610526878	-0.557909605	-2.783297824	17	c("adrenate (22:4n6)", "docosatrienoate (22:3n3)", "docosatrienoate (22:3n6)*", "eicosapentaenoate (EPA; 20:5n3)", "stearidonate (18:4n3)", "docosahexaenoate (DHA; 22:6n3)", "linolenate [alpha or gamma; (18:3n3 or 6)]", "docosapentaenoate (n3 DPA; 22:5n3)", "mead acid (20:3n9)", "docosapentaenoate (n6 DPA; 22:5n6)", "dihomo-linolenate (20:3n3 or n6)", "arachidonate (20:4n6)", "hexadecadienoate (1…
58	Primary Bile Acid Metabolism	Lipid	0.005973304	0.049113834	0.407017919	0.673157159	1.871678445	6	c("cholate", "taurocholate", "taurochenodeoxycholate", "tauro-beta-muricholate", "chenodeoxycholate")
59	Purine Metabolism, (Hypo)Xanthine/Inosine containing	Nucleotide	0.277419355	0.479246394	0.087309826	0.364409093	1.163027322	9	c("urate", "xanthine", "N1-methylinosine", "2'-deoxyinosine", "inosine", "inosine 5'-monophosphate (IMP)", "allantoin")
60	Purine Metabolism, Adenine containing	Nucleotide	0.32967033	0.516017675	0.145516146	-0.343532684	-1.057495461	6	c("2'-deoxyadenosine", "N1-methyladenosine", "adenine", "N6-carbamoylthreonyladenosine", "adenosine", "adenosine 5'-monophosphate (AMP)")
61	Purine Metabolism, Guanine containing	Nucleotide	0.326007326	0.516017675	0.146416238	-0.344113721	-1.059284064	6	c("7-methylguanine", "guanosine", "guanosine 5'- monophosphate (5'-GMP)", "N2,N2-dimethylguanosine")
62	Pyrimidine Metabolism, Cytidine containing	Nucleotide	0.812887237	0.871792109	0.033089416	0.214921334	0.737154265	11	c("cytosine", "2'-O-methylcytidine", "5-hydroxymethylcytidine", "5-methyl-2'-deoxycytidine", "cytidine 5'-monophosphate (5'-CMP)")
63	Pyrimidine Metabolism, Orotate containing	Nucleotide	0.49271137	0.68793663	0.063927193	0.453423162	0.955053453	3	c("orotate", "orotidine")
64	Pyrimidine Metabolism, Thymine containing	Nucleotide	0.981012658	0.993670886	0.068151344	-0.25900277	-0.563196808	3	c("thymine", "thymidine", "3-aminoisobutyrate")
65	Pyrimidine Metabolism, Uracil containing	Nucleotide	0.709973753	0.823847167	0.042077211	0.267615912	0.81633334	8	c("3-ureidopropionate", "3-ureidoisobutyrate", "2'-O-methyluridine", "uracil", "2'-deoxyuridine")
66	Secondary Bile Acid Metabolism	Lipid	0.008156711	0.060359665	0.380730401	0.602409878	1.837586056	8	c("tauroursodeoxycholate", "taurohyodeoxycholic acid", "deoxycholate", "taurodeoxycholate", "taurolithocholate 3-sulfate", "taurolithocholate", "taurocholenate sulfate")
67	Sphingolipid Metabolism	Lipid	0.196428571	0.398734177	0.095287985	0.235614889	1.223177029	41	c("N-palmitoyl-sphinganine (d18:0/16:0)", "palmitoyl dihydrosphingomyelin (d18:0/16:0)*", "sphingomyelin (d18:1/25:0, d19:0/24:1, d20:1/23:0, d19:1/24:0)*", "stearoyl sphingomyelin (d18:1/18:0)", "myristoyl dihydrosphingomyelin (d18:0/14:0)*", "sphingomyelin (d18:2/18:1)*", "sphingomyelin (d18:1/14:0, d16:1/16:0)*", "sphingomyelin (d17:1/16:0, d18:1/15:0, d16:1/17:0)*", "sphingomyelin (d18:1/19:0…
68	Sterol	Lipid	0.102880658	0.28988604	0.160801401	0.50381301	1.400825852	6	c("cholesterol", "campesterol", "beta-sitosterol", "7-alpha-hydroxy-3-oxo-4-cholestenoate (7-Hoca)", "3beta-hydroxy-5-cholestenoate")
69	TCA Cycle	Energy	0.24671916	0.4588	0.094975153	0.389071363	1.186820034	8	c("aconitate [cis or trans]", "malate", "citrate", "alpha-ketoglutarate", "succinate", "fumarate")
70	Tocopherol Metabolism	Cofactors and Vitamins	0.317784257	0.516017675	0.086539974	0.524809356	1.105415492	3	c("gamma-tocopherol/beta-tocopherol", "alpha-CEHC sulfate")
71	Tryptophan Metabolism	Amino Acid	0.003175056	0.039159028	0.431707696	0.472028656	1.944573427	18	c("indolepropionate", "5-hydroxyindole sulfate", "picolinate", "3-indoxyl sulfate", "indoleacetate", "indolelactate", "anthranilate", "kynurenine", "tryptophan betaine", "7-hydroxyindole sulfate", "kynurenate", "tryptophan", "5-bromotryptophan")
72	Tyrosine Metabolism	Amino Acid	0.810623557	0.871792109	0.029777461	0.184709711	0.735562271	16	c("phenol sulfate", "4-hydroxycinnamate sulfate", "3-(4-hydroxyphenyl)lactate", "dopamine 3-O-sulfate", "3-methoxytyramine sulfate", "2-hydroxyphenylacetate", "3-methoxytyrosine", "N-formylphenylalanine")
73	Urea cycle; Arginine and Proline Metabolism	Amino Acid	0.144994246	0.357652474	0.120433372	0.319325698	1.315496971	18	c("2-oxoarginine*", "ornithine", "N-delta-acetylornithine", "arginine", "trans-4-hydroxyproline", "pro-hydroxy-pro", "N-methylproline", "dimethylarginine (SDMA + ADMA)", "homocitrulline", "proline", "homoarginine", "argininate*", "citrulline", "N-acetylproline")
74	Vitamin B6 Metabolism	Cofactors and Vitamins	0.574344023	0.732783754	0.056648418	0.424088246	0.893264785	3	c("pyridoxamine", "pyridoxate")
