# Supplementary material for: Untargeted metabolomics reveals the effects of pre-analytic storage on serum metabolite profiles from healthy cats
Source: PLoS One. 2024 May 30;19(5):e0303500. doi: 10.1371/journal.pone.0303500 (PMC11139287; doi:10.1371/journal.pone.0303500)
Supplement: S1 File — (ZIP) [file pone.0303500.s001.zip › Supporting Info/S6File.csv]

	Biochemical	SubPathway	SuperPathway	ICC	Stability
met733	ximenoylcarnitine (C26:1)*	Fatty Acid Metabolism(Acyl Carnitine)	Lipid	0.828670121702125	Moderate
met732	xanthine	Purine Metabolism, (Hypo)Xanthine/Inosine containing	Nucleotide	0.963871475156964	Excellent
met731	vanillic alcohol sulfate	Tyrosine Metabolism	Amino Acid	0.80868453130186	Moderate
met730	vanillactate	Tyrosine Metabolism	Amino Acid	0.621174749031661	Fair
met729	valine	Leucine, Isoleucine and Valine Metabolism	Amino Acid	0.843640921394713	Moderate
met728	ursodeoxycholate	Secondary Bile Acid Metabolism	Lipid	0.846818120684656	Moderate
met727	uridine	Pyrimidine Metabolism, Uracil containing	Nucleotide	0.468391869486593	Poor
met726	urea	Urea cycle; Arginine and Proline Metabolism	Amino Acid	0.757059518625231	Moderate
met725	urate	Purine Metabolism, (Hypo)Xanthine/Inosine containing	Nucleotide	0.990685634729835	Excellent
met724	uracil	Pyrimidine Metabolism, Uracil containing	Nucleotide	0.871665212251186	Moderate
met723	undecanedioate	Fatty Acid, Dicarboxylate	Lipid	0.307596427705573	Poor
met722	uridine 5'-monophosphate (UMP)	Pyrimidine Metabolism, Uracil containing	Nucleotide	0.654714905287101	Fair
met721	tyrosine	Tyrosine Metabolism	Amino Acid	0.829988872112255	Moderate
met720	tryptophan betaine	Tryptophan Metabolism	Amino Acid	0.950733502336633	Excellent
met719	tryptophan	Tryptophan Metabolism	Amino Acid	0.921188032500983	Excellent
met718	trimethylamine N-oxide	Phospholipid Metabolism	Lipid	0.996478876887035	Excellent
met717	trigonelline (N'-methylnicotinate)	Nicotinate and Nicotinamide Metabolism	Cofactors and Vitamins	0.943959453665684	Excellent
met716	tricosanoyl sphingomyelin (d18:1/23:0)*	Sphingolipid Metabolism	Lipid	0.810026503181586	Moderate
met715	trans-urocanate	Histidine Metabolism	Amino Acid	0.861187074343322	Moderate
met714	tiglylcarnitine (C5:1-DC)	Leucine, Isoleucine and Valine Metabolism	Amino Acid	0.837554604945965	Moderate
met713	thyroxine	Tyrosine Metabolism	Amino Acid	0.416009987423778	Poor
met712	thymol sulfate	Food Component/Plant	Xenobiotics	0.780029905205278	Moderate
met711	thymine	Pyrimidine Metabolism, Thymine containing	Nucleotide	0.66534219388769	Fair
met710	thymidine	Pyrimidine Metabolism, Thymine containing	Nucleotide	0.80568384545277	Moderate
met709	threonine	Glycine, Serine and Threonine Metabolism	Amino Acid	0.975343048534006	Excellent
met708	threonate	Ascorbate and Aldarate Metabolism	Cofactors and Vitamins	0.520779402449083	Fair
met707	thioproline	Chemical	Xenobiotics	0.880986830415816	Moderate
met706	tetradecanedioate	Fatty Acid, Dicarboxylate	Lipid	0.76756323841249	Moderate
met705	tauroursodeoxycholate	Secondary Bile Acid Metabolism	Lipid	0.987880334430259	Excellent
met704	taurolithocholate 3-sulfate	Secondary Bile Acid Metabolism	Lipid	0.919947184168787	Excellent
met703	taurolithocholate	Secondary Bile Acid Metabolism	Lipid	0.910854892008004	Excellent
met702	taurohyodeoxycholic acid	Secondary Bile Acid Metabolism	Lipid	0.98581401849092	Excellent
met701	taurodeoxycholate	Secondary Bile Acid Metabolism	Lipid	0.956471080975306	Excellent
met700	taurocholenate sulfate	Secondary Bile Acid Metabolism	Lipid	0.910701129012738	Excellent
met699	taurocholate	Primary Bile Acid Metabolism	Lipid	0.984979714195238	Excellent
met698	taurochenodeoxycholate	Primary Bile Acid Metabolism	Lipid	0.964902792861447	Excellent
met697	tauro-beta-muricholate	Primary Bile Acid Metabolism	Lipid	0.919549542509474	Excellent
met696	taurine	Methionine, Cysteine, SAM and Taurine Metabolism	Amino Acid	0.97804636620938	Excellent
met695	tartronate (hydroxymalonate)	Bacterial/Fungal	Xenobiotics	0.654673291166344	Fair
met694	tartarate	Food Component/Plant	Xenobiotics	0.562708595428146	Fair
met693	sulfate*	Chemical	Xenobiotics	0.940029621016278	Excellent
met692	sucrose	Disaccharides and Oligosaccharides	Carbohydrate	0.87395444775703	Moderate
met691	succinylcarnitine (C4-DC)	TCA Cycle	Energy	0.381707352718373	Poor
met690	succinate	TCA Cycle	Energy	0.87596680832283	Moderate
met689	suberoylcarnitine (C8-DC)	Fatty Acid Metabolism(Acyl Carnitine)	Lipid	0.714440259756364	Fair
met688	suberate (octanedioate)	Fatty Acid, Dicarboxylate	Lipid	0.276167178066486	Poor
met687	stearoyl-linoleoyl-glycerol (18:0/18:2) [2]*	Diacylglycerol	Lipid	0.768778099113018	Moderate
met686	stearoylcholine*	Fatty Acid Metabolism (Acyl Choline)	Lipid	0.864615653534475	Moderate
met685	stearoylcarnitine (C18)	Fatty Acid Metabolism(Acyl Carnitine)	Lipid	0.704460224203326	Fair
met684	stearoyl-arachidonoyl-glycerol (18:0/20:4) [2]*	Diacylglycerol	Lipid	0.605017046268023	Fair
met683	stearoyl-arachidonoyl-glycerol (18:0/20:4) [1]*	Diacylglycerol	Lipid	0.520304663755939	Fair
met682	stearoyl sphingomyelin (d18:1/18:0)	Sphingolipid Metabolism	Lipid	0.943405122350115	Excellent
met681	stearoyl ethanolamide	Endocannabinoid	Lipid	0.674750927339089	Fair
met680	stearidonate (18:4n3)	Polyunsaturated Fatty Acid (n3 and n6)	Lipid	0.352811935757274	Poor
met679	stearate (18:0)	Long Chain Fatty Acid	Lipid	0.513301063318126	Fair
met678	stachydrine	Food Component/Plant	Xenobiotics	0.992100987555773	Excellent
met677	sphingosine 1-phosphate	Sphingolipid Metabolism	Lipid	0.295245683028116	Poor
met676	sphingosine	Sphingolipid Metabolism	Lipid	0.722371622146607	Fair
met675	sphingomyelin (d18:2/24:2)*	Sphingolipid Metabolism	Lipid	0.753266953708135	Moderate
met674	sphingomyelin (d18:2/24:1, d18:1/24:2)*	Sphingolipid Metabolism	Lipid	0.796736338190775	Moderate
met673	sphingomyelin (d18:2/23:1)*	Sphingolipid Metabolism	Lipid	0.867985352197592	Moderate
met672	sphingomyelin (d18:2/23:0, d18:1/23:1, d17:1/24:1)*	Sphingolipid Metabolism	Lipid	0.82102493032	Moderate
met671	sphingomyelin (d18:2/21:0, d16:2/23:0)*	Sphingolipid Metabolism	Lipid	0.861449752249188	Moderate
met670	sphingomyelin (d18:2/18:1)*	Sphingolipid Metabolism	Lipid	0.916393263114808	Excellent
met669	sphingomyelin (d18:2/16:0, d18:1/16:1)*	Sphingolipid Metabolism	Lipid	0.813033011892985	Moderate
met668	sphingomyelin (d18:2/14:0, d18:1/14:1)*	Sphingolipid Metabolism	Lipid	0.90704897387313	Excellent
met667	sphingomyelin (d18:1/25:0, d19:0/24:1, d20:1/23:0, d19:1/24:0)*	Sphingolipid Metabolism	Lipid	0.945458977224835	Excellent
met666	sphingomyelin (d18:1/24:1, d18:2/24:0)*	Sphingolipid Metabolism	Lipid	0.814598325844005	Moderate
met665	sphingomyelin (d18:1/22:2, d18:2/22:1, d16:1/24:2)*	Sphingolipid Metabolism	Lipid	0.8999444611951	Moderate
met664	sphingomyelin (d18:1/22:1, d18:2/22:0, d16:1/24:1)*	Sphingolipid Metabolism	Lipid	0.851372466598212	Moderate
met663	sphingomyelin (d18:1/21:0, d17:1/22:0, d16:1/23:0)*	Sphingolipid Metabolism	Lipid	0.907074912000572	Excellent
met662	sphingomyelin (d18:1/20:2, d18:2/20:1, d16:1/22:2)*	Sphingolipid Metabolism	Lipid	0.612590861494868	Fair
met661	sphingomyelin (d18:1/20:1, d18:2/20:0)*	Sphingolipid Metabolism	Lipid	0.836509167136807	Moderate
met660	sphingomyelin (d18:1/20:0, d16:1/22:0)*	Sphingolipid Metabolism	Lipid	0.889889739599346	Moderate
met659	sphingomyelin (d18:1/19:0, d19:1/18:0)*	Sphingolipid Metabolism	Lipid	0.913512117828961	Excellent
met658	sphingomyelin (d18:1/18:1, d18:2/18:0)	Sphingolipid Metabolism	Lipid	0.837037196784636	Moderate
met657	sphingomyelin (d18:1/17:0, d17:1/18:0, d19:1/16:0)	Sphingolipid Metabolism	Lipid	0.875734639985299	Moderate
met656	sphingomyelin (d18:1/14:0, d16:1/16:0)*	Sphingolipid Metabolism	Lipid	0.913969278816093	Excellent
met655	sphingomyelin (d18:0/20:0, d16:0/22:0)*	Sphingolipid Metabolism	Lipid	0.901025721483262	Excellent
met654	sphingomyelin (d18:0/18:0, d19:0/17:0)*	Sphingolipid Metabolism	Lipid	0.898085307807516	Moderate
met653	sphingomyelin (d17:2/16:0, d18:2/15:0)*	Sphingolipid Metabolism	Lipid	0.909826328484163	Excellent
met652	sphingomyelin (d17:1/16:0, d18:1/15:0, d16:1/17:0)*	Sphingolipid Metabolism	Lipid	0.913966582889638	Excellent
met651	sphinganine-1-phosphate	Sphingolipid Metabolism	Lipid	0.482996177821183	Poor
met650	sphinganine	Sphingolipid Metabolism	Lipid	0.726908304490469	Fair
met649	sphingadienine	Sphingolipid Metabolism	Lipid	0.673904705894704	Fair
met648	spermidine	Polyamine Metabolism	Amino Acid	0.882069957967823	Moderate
met647	S-methylglutathione	Glutathione Metabolism	Amino Acid	0.311641928608827	Poor
met646	S-methylcysteine sulfoxide	Methionine, Cysteine, SAM and Taurine Metabolism	Amino Acid	0.990423772817557	Excellent
met645	S-methylcysteine	Methionine, Cysteine, SAM and Taurine Metabolism	Amino Acid	0.76447612541417	Moderate
met644	serotonin	Tryptophan Metabolism	Amino Acid	0.773806477942354	Moderate
met643	serine	Glycine, Serine and Threonine Metabolism	Amino Acid	0.992763594769402	Excellent
met642	sedoheptulose	Pentose Metabolism	Carbohydrate	0.766206563452597	Moderate
met641	sebacate (decanedioate)	Fatty Acid, Dicarboxylate	Lipid	0.154291389017425	Poor
met640	sarcosine	Glycine, Serine and Threonine Metabolism	Amino Acid	0.961038772381988	Excellent
met639	S-allylcysteine	Food Component/Plant	Xenobiotics	0.0150403607936654	Poor
met638	salicylate	Drug	Xenobiotics	0.966534004422162	Excellent
met637	S-adenosylhomocysteine (SAH)	Methionine, Cysteine, SAM and Taurine Metabolism	Amino Acid	0.847414367081424	Moderate
met636	S-1-pyrroline-5-carboxylate	Glutamate Metabolism	Amino Acid	0.882575317549222	Moderate
met635	ribose	Pentose Metabolism	Carbohydrate	0.779484103815764	Moderate
met634	ribonate	Pentose Metabolism	Carbohydrate	0.868451128952176	Moderate
met633	riboflavin (Vitamin B2)	Riboflavin Metabolism	Cofactors and Vitamins	0.529381712766217	Fair
met632	ribitol	Pentose Metabolism	Carbohydrate	0.960913831737584	Excellent
met631	retinol (Vitamin A)	Vitamin A Metabolism	Cofactors and Vitamins	0.913223268391254	Excellent
met630	retinal	Food Component/Plant	Xenobiotics	0.392291203408607	Poor
met629	quinolinate	Nicotinate and Nicotinamide Metabolism	Cofactors and Vitamins	0.757176717669471	Moderate
met628	quinate	Food Component/Plant	Xenobiotics	0.942038620753635	Excellent
met627	pyruvate	Glycolysis, Gluconeogenesis, and Pyruvate Metabolism	Carbohydrate	0.937368829249967	Excellent
met626	pyrraline	Food Component/Plant	Xenobiotics	0.740404627926366	Fair
met625	pyroglutamine*	Glutamate Metabolism	Amino Acid	0.979759625372242	Excellent
met624	pyridoxate	Vitamin B6 Metabolism	Cofactors and Vitamins	0.844374286369873	Moderate
met623	pyridoxamine	Vitamin B6 Metabolism	Cofactors and Vitamins	0.941762165451605	Excellent
met622	pyridoxal	Vitamin B6 Metabolism	Cofactors and Vitamins	0.173156702475007	Poor
met621	pterin	Pterin Metabolism	Cofactors and Vitamins	7.4275172710582e-05	Poor
met620	pseudouridine	Pyrimidine Metabolism, Uracil containing	Nucleotide	NA	NA
met619	propionylglycine	Fatty Acid Metabolism (also BCAA Metabolism)	Lipid	0.92605157897157	Excellent
met618	propionylcarnitine (C3)	Fatty Acid Metabolism (also BCAA Metabolism)	Lipid	0.742857648904896	Fair
met617	pro-hydroxy-pro	Urea cycle; Arginine and Proline Metabolism	Amino Acid	0.939558071042888	Excellent
met616	prolylglycine	Dipeptide	Peptide	0.896350140326622	Moderate
met615	proline	Urea cycle; Arginine and Proline Metabolism	Amino Acid	0.878630617620955	Moderate
met614	pipecolate	Lysine Metabolism	Amino Acid	0.942490599602586	Excellent
met613	pimelate (heptanedioate)	Fatty Acid, Dicarboxylate	Lipid	0.527212913469854	Fair
met612	picolinate	Tryptophan Metabolism	Amino Acid	0.98333592996	Excellent
met611	phytosphingosine	Sphingolipid Metabolism	Lipid	0.643741057452267	Fair
met610	phosphoethanolamine	Phospholipid Metabolism	Lipid	0.715976542157069	Fair
met609	choline phosphate	Phospholipid Metabolism	Lipid	0.69434610887405	Fair
met608	phosphate	Oxidative Phosphorylation	Energy	0.958691773898778	Excellent
met607	phenylpyruvate	Phenylalanine Metabolism	Amino Acid	0.227989882535416	Poor
met606	phenylpropionylglycine	Benzoate Metabolism	Xenobiotics	0.963861113705785	Excellent
met605	phenyllactate (PLA)	Phenylalanine Metabolism	Amino Acid	0.975240791222707	Excellent
met604	phenylalanylglycine	Dipeptide	Peptide	0.566027770289184	Fair
met603	phenylalanine	Phenylalanine Metabolism	Amino Acid	0.854005864771213	Moderate
met602	phenylacetylglycine	Acetylated Peptides	Peptide	0.975034093589354	Excellent
met601	phenylacetylglutamine	Acetylated Peptides	Peptide	0.939785601586687	Excellent
met600	phenylacetylglutamate	Acetylated Peptides	Peptide	0.901453911799966	Excellent
met599	phenylacetylcarnitine	Acetylated Peptides	Peptide	0.934370087354614	Excellent
met598	phenylacetylalanine	Acetylated Peptides	Peptide	0.954146794384156	Excellent
met597	phenol sulfate	Tyrosine Metabolism	Amino Acid	0.997087577119644	Excellent
met596	perfluorooctanesulfonic acid (PFOS)	Chemical	Xenobiotics	0.901143555530333	Excellent
met595	pentadecanoylcarnitine (C15)*	Fatty Acid Metabolism(Acyl Carnitine)	Lipid	0.882813343102389	Moderate
met594	pentadecanoate (15:0)	Long Chain Fatty Acid	Lipid	0.608205299511467	Fair
met593	p-cresol sulfate	Benzoate Metabolism	Xenobiotics	0.993267003182936	Excellent
met592	pantothenate	Pantothenate and CoA Metabolism	Cofactors and Vitamins	0.888913696618032	Moderate
met591	palmitoyl-oleoyl-glycerol (16:0/18:1) [2]*	Diacylglycerol	Lipid	0.937637825163161	Excellent
met590	palmitoyl-oleoyl-glycerol (16:0/18:1) [1]*	Diacylglycerol	Lipid	0.886046461432787	Moderate
met589	palmitoyl-linoleoyl-glycerol (16:0/18:2) [2]*	Diacylglycerol	Lipid	0.930554852750972	Excellent
met588	palmitoyl-linoleoyl-glycerol (16:0/18:2) [1]*	Diacylglycerol	Lipid	0.660190027990319	Fair
met587	palmitoylcholine	Fatty Acid Metabolism (Acyl Choline)	Lipid	0.888729452069217	Moderate
met586	palmitoylcarnitine (C16)	Fatty Acid Metabolism(Acyl Carnitine)	Lipid	0.637736903973805	Fair
met585	palmitoyl-arachidonoyl-glycerol (16:0/20:4) [2]*	Diacylglycerol	Lipid	0.565268798336689	Fair
met584	palmitoyl sphingomyelin (d18:1/16:0)	Sphingolipid Metabolism	Lipid	0.889766309246537	Moderate
met583	palmitoyl ethanolamide	Endocannabinoid	Lipid	NA	NA
met582	palmitoyl dihydrosphingomyelin (d18:0/16:0)*	Sphingolipid Metabolism	Lipid	0.946319552221778	Excellent
met581	palmitoleoylcarnitine (C16:1)*	Fatty Acid Metabolism(Acyl Carnitine)	Lipid	0.920806776584872	Excellent
met580	palmitoleate (16:1n7)	Long Chain Fatty Acid	Lipid	0.724996483086451	Fair
met579	palmitate (16:0)	Long Chain Fatty Acid	Lipid	0.858330983721602	Moderate
met578	oxalate (ethanedioate)	Ascorbate and Aldarate Metabolism	Cofactors and Vitamins	0.795725252768866	Moderate
met577	O-sulfo-L-tyrosine	Chemical	Xenobiotics	0.575127477067794	Fair
met576	orotidine	Pyrimidine Metabolism, Orotate containing	Nucleotide	0.914754795701714	Excellent
met575	orotate	Pyrimidine Metabolism, Orotate containing	Nucleotide	0.916422640337738	Excellent
met574	ornithine	Urea cycle; Arginine and Proline Metabolism	Amino Acid	0.987305186529081	Excellent
met573	ophthalmate	Glutathione Metabolism	Amino Acid	0.862878700769535	Moderate
met572	O-methylcatechol sulfate	Benzoate Metabolism	Xenobiotics	0.983889765864505	Excellent
met571	oleoyl-oleoyl-glycerol (18:1/18:1) [2]*	Diacylglycerol	Lipid	0.748292453419622	Fair
met570	oleoyl-oleoyl-glycerol (18:1/18:1) [1]*	Diacylglycerol	Lipid	0.900978027016417	Excellent
met569	oleoyl-linoleoyl-glycerol (18:1/18:2) [2]	Diacylglycerol	Lipid	0.914116449201355	Excellent
met568	oleoyl-linoleoyl-glycerol (18:1/18:2) [1]	Diacylglycerol	Lipid	0.861962666316971	Moderate
met567	oleoylcholine	Fatty Acid Metabolism (Acyl Choline)	Lipid	0.877874113600994	Moderate
met566	oleoylcarnitine (C18:1)	Fatty Acid Metabolism(Acyl Carnitine)	Lipid	0.735279178930849	Fair
met565	oleoyl-arachidonoyl-glycerol (18:1/20:4) [2]*	Diacylglycerol	Lipid	0.86812396349626	Moderate
met564	oleoyl-arachidonoyl-glycerol (18:1/20:4) [1]*	Diacylglycerol	Lipid	0.805924573328235	Moderate
met563	oleoyl ethanolamide	Endocannabinoid	Lipid	0.766629870786931	Moderate
met562	oleate/vaccenate (18:1)	Long Chain Fatty Acid	Lipid	0.904502506644723	Excellent
met561	octanoylcarnitine (C8)	Fatty Acid Metabolism(Acyl Carnitine)	Lipid	0.726479709440378	Fair
met560	octadecanedioate	Fatty Acid, Dicarboxylate	Lipid	0.898067604397826	Moderate
met559	o-cresol sulfate	Benzoate Metabolism	Xenobiotics	0.342652069746019	Poor
met558	N-trimethyl 5-aminovalerate	Lysine Metabolism	Amino Acid	0.959572962016014	Excellent
met557	N-stearoyltaurine	Endocannabinoid	Lipid	0.960721327525448	Excellent
met556	N-stearoyl-sphinganine (d18:0/18:0)*	Sphingolipid Metabolism	Lipid	0.759352182737294	Moderate
met555	N-palmitoyltaurine	Endocannabinoid	Lipid	0.931354628115659	Excellent
met554	N-palmitoyl-sphingosine (d18:1/16:0)	Ceramides	Lipid	0.831168195158933	Moderate
met553	N-palmitoyl-sphinganine (d18:0/16:0)	Sphingolipid Metabolism	Lipid	0.950562422430493	Excellent
met552	N-palmitoylglycine	Fatty Acid Metabolism(Acyl Glycine)	Lipid	0.262314442664079	Poor
met551	nonadecanoate (19:0)	Long Chain Fatty Acid	Lipid	0.726476269047759	Fair
met550	N-oleoyltaurine	Endocannabinoid	Lipid	0.933730177736892	Excellent
met549	N-oleoylserine	Endocannabinoid	Lipid	0.473795616337906	Poor
met548	N-monomethylarginine	Urea cycle; Arginine and Proline Metabolism	Amino Acid	0.727682218728521	Fair
met547	N-methylproline	Urea cycle; Arginine and Proline Metabolism	Amino Acid	0.923649147112093	Excellent
met546	N-methylpipecolate	Chemical	Xenobiotics	0.987209146344278	Excellent
met545	N-methyl-GABA	Glutamate Metabolism	Amino Acid	0.131504871340857	Poor
met544	N-linoleoylglycine	Fatty Acid Metabolism(Acyl Glycine)	Lipid	0.410100762232402	Poor
met543	N-linolenoyltaurine*	Endocannabinoid	Lipid	0.355221351754098	Poor
met542	nicotinate ribonucleoside	Nicotinate and Nicotinamide Metabolism	Cofactors and Vitamins	0.843216157893526	Moderate
met541	nicotinamide riboside	Nicotinate and Nicotinamide Metabolism	Cofactors and Vitamins	0.802379556161047	Moderate
met540	nicotinamide ribonucleotide (NMN)	Nicotinate and Nicotinamide Metabolism	Cofactors and Vitamins	0.741724304962634	Fair
met539	nicotinamide	Nicotinate and Nicotinamide Metabolism	Cofactors and Vitamins	0.957802675178449	Excellent
met538	N-glycolylneuraminate	Food Component/Plant	Xenobiotics	0.805127643845985	Moderate
met537	N-formylphenylalanine	Tyrosine Metabolism	Amino Acid	0.864320803552945	Moderate
met536	N-formylmethionine	Methionine, Cysteine, SAM and Taurine Metabolism	Amino Acid	0.772869687099638	Moderate
met535	nervonoylcarnitine (C24:1)*	Fatty Acid Metabolism(Acyl Carnitine)	Lipid	0.813862692641296	Moderate
met534	N-delta-acetylornithine	Urea cycle; Arginine and Proline Metabolism	Amino Acid	0.970949610343247	Excellent
met533	N-carbamoylsarcosine	Creatine Metabolism	Amino Acid	NA	NA
met532	N-carbamoylalanine	Alanine and Aspartate Metabolism	Amino Acid	0.331244795182796	Poor
met531	N-behenoyl-sphingadienine (d18:2/22:0)*	Sphingolipid Metabolism	Lipid	0.33422197113853	Poor
met530	N-arachidonoyltaurine	Endocannabinoid	Lipid	0.781820919527134	Moderate
met529	N-acetylvaline	Leucine, Isoleucine and Valine Metabolism	Amino Acid	0.726239956109042	Fair
met528	N-acetyltyrosine	Tyrosine Metabolism	Amino Acid	0.544468386790974	Fair
met527	N-acetyltryptophan	Tryptophan Metabolism	Amino Acid	0.692100042751082	Fair
met526	N-acetylthreonine	Glycine, Serine and Threonine Metabolism	Amino Acid	0.455623758449074	Poor
met525	N-acetyltaurine	Methionine, Cysteine, SAM and Taurine Metabolism	Amino Acid	0.967297725487957	Excellent
met524	N-acetylserine	Glycine, Serine and Threonine Metabolism	Amino Acid	0.94349585005102	Excellent
met523	N-acetylputrescine	Polyamine Metabolism	Amino Acid	0.844292928110133	Moderate
met522	N-acetylproline	Urea cycle; Arginine and Proline Metabolism	Amino Acid	0.83757756881521	Moderate
met521	N-acetylphenylalanine	Phenylalanine Metabolism	Amino Acid	0.803322608612581	Moderate
met520	N-acetylneuraminate	Aminosugar Metabolism	Carbohydrate	0.841884220570229	Moderate
met519	N-acetylmethionine sulfoxide	Methionine, Cysteine, SAM and Taurine Metabolism	Amino Acid	0.988993549068216	Excellent
met518	N-acetylmethionine	Methionine, Cysteine, SAM and Taurine Metabolism	Amino Acid	0.728743301586332	Fair
met517	N-acetylleucine	Leucine, Isoleucine and Valine Metabolism	Amino Acid	0.778987093556374	Moderate
met516	N-acetylkynurenine (2)	Tryptophan Metabolism	Amino Acid	0.88725465815252	Moderate
met515	N-acetylisoleucine	Leucine, Isoleucine and Valine Metabolism	Amino Acid	0.592396743853836	Fair
met514	N-acetylhistamine	Histidine Metabolism	Amino Acid	0.990459176392451	Excellent
met513	N-acetylglycine	Glycine, Serine and Threonine Metabolism	Amino Acid	0.699121998878413	Fair
met512	N-acetylglutamine	Glutamate Metabolism	Amino Acid	0.284863189052418	Poor
met511	N-acetylglutamate	Glutamate Metabolism	Amino Acid	0.971246007668262	Excellent
met510	N-acetylglucosamine/N-acetylgalactosamine	Aminosugar Metabolism	Carbohydrate	0.742723034175059	Fair
met509	N-acetylfelinine*	Felinine Metabolism	Amino Acid	0.848221164543829	Moderate
met508	N-acetylcarnosine	Dipeptide Derivative	Peptide	0.856678058977492	Moderate
met507	N-acetyl-cadaverine	Lysine Metabolism	Amino Acid	0.981529985386895	Excellent
met506	N-acetyl-beta-alanine	Pyrimidine Metabolism, Uracil containing	Nucleotide	0.133041749206561	Poor
met505	N-acetyl-aspartyl-glutamate (NAAG)	Glutamate Metabolism	Amino Acid	0.862032113506549	Moderate
met504	N-acetylaspartate (NAA)	Alanine and Aspartate Metabolism	Amino Acid	0.918441215518944	Excellent
met503	N-acetylasparagine	Alanine and Aspartate Metabolism	Amino Acid	0.881926964215873	Moderate
met502	N-acetylarginine	Urea cycle; Arginine and Proline Metabolism	Amino Acid	0.627375552210421	Fair
met501	N-acetylalanine	Alanine and Aspartate Metabolism	Amino Acid	0.70219110160018	Fair
met500	N6-carboxymethyllysine	Advanced Glycation End-product	Carbohydrate	0.416629806279827	Poor
met499	N6-carbamoylthreonyladenosine	Purine Metabolism, Adenine containing	Nucleotide	0.587731435174462	Fair
met498	N6-acetyllysine	Lysine Metabolism	Amino Acid	0.810791988711059	Moderate
met497	N6,N6,N6-trimethyllysine	Lysine Metabolism	Amino Acid	0.777324840205295	Moderate
met496	N4-acetylcytidine	Pyrimidine Metabolism, Cytidine containing	Nucleotide	0.460966838457638	Poor
met495	N2-acetyllysine	Lysine Metabolism	Amino Acid	0.797010238297221	Moderate
met494	N2,N2-dimethylguanosine	Purine Metabolism, Guanine containing	Nucleotide	0.690004124200975	Fair
met493	N1-methylinosine	Purine Metabolism, (Hypo)Xanthine/Inosine containing	Nucleotide	0.924565401767711	Excellent
met492	N1-Methyl-2-pyridone-5-carboxamide	Nicotinate and Nicotinamide Metabolism	Cofactors and Vitamins	0.858546473812103	Moderate
met491	N-(2-furoyl)glycine	Food Component/Plant	Xenobiotics	0.890018612728974	Moderate
met490	N('1)-acetylspermidine	Polyamine Metabolism	Amino Acid	0.712742123398884	Fair
met489	myristoylcarnitine (C14)	Fatty Acid Metabolism(Acyl Carnitine)	Lipid	0.875605556035484	Moderate
met488	myristoyl dihydrosphingomyelin (d18:0/14:0)*	Sphingolipid Metabolism	Lipid	0.926037323774549	Excellent
met487	myristoleoylcarnitine (C14:1)*	Fatty Acid Metabolism(Acyl Carnitine)	Lipid	0.929478082083331	Excellent
met486	myristoleate (14:1n5)	Long Chain Fatty Acid	Lipid	0.872402014498937	Moderate
met485	myristate (14:0)	Long Chain Fatty Acid	Lipid	0.444252532571788	Poor
met484	myo-inositol	Inositol Metabolism	Lipid	0.280963851176542	Poor
met483	mevalonolactone	Mevalonate Metabolism	Lipid	0.758294410183321	Moderate
met482	mevalonate	Mevalonate Metabolism	Lipid	0.944092958481167	Excellent
met481	methylsuccinate	Leucine, Isoleucine and Valine Metabolism	Amino Acid	0.405558971105837	Poor
met480	15-methylpalmitate	Fatty Acid, Branched	Lipid	0.846865585163476	Moderate
met479	methylmalonate (MMA)	Fatty Acid Metabolism (also BCAA Metabolism)	Lipid	0.471999712814336	Poor
met478	methyl-4-hydroxybenzoate sulfate	Benzoate Metabolism	Xenobiotics	0.948569755885324	Excellent
met477	methyl glucopyranoside (alpha + beta)	Food Component/Plant	Xenobiotics	0.554125388580722	Fair
met476	methionine sulfoxide	Methionine, Cysteine, SAM and Taurine Metabolism	Amino Acid	0.990224893185195	Excellent
met475	methionine sulfone	Methionine, Cysteine, SAM and Taurine Metabolism	Amino Acid	0.981902137082533	Excellent
met474	methionine	Methionine, Cysteine, SAM and Taurine Metabolism	Amino Acid	0.981195828433303	Excellent
met473	mead acid (20:3n9)	Polyunsaturated Fatty Acid (n3 and n6)	Lipid	0.518123228525977	Fair
met472	margaroylcarnitine*	Fatty Acid Metabolism(Acyl Carnitine)	Lipid	0.685364196359203	Fair
met471	margarate (17:0)	Long Chain Fatty Acid	Lipid	0.842504332684212	Moderate
met470	mannose	Fructose, Mannose and Galactose Metabolism	Carbohydrate	0.757030025838894	Moderate
met469	mannitol/sorbitol	Fructose, Mannose and Galactose Metabolism	Carbohydrate	0.95820699486913	Excellent
met468	malonylcarnitine	Fatty Acid Synthesis	Lipid	0.0815452794194574	Poor
met467	malonate	Fatty Acid Synthesis	Lipid	0.967303886756005	Excellent
met466	maleate	Fatty Acid, Dicarboxylate	Lipid	0.724175046288281	Fair
met465	malate	TCA Cycle	Energy	0.959358528978042	Excellent
met464	lysine	Lysine Metabolism	Amino Acid	0.987264784778678	Excellent
met463	linoleoyl-linoleoyl-glycerol (18:2/18:2) [1]*	Diacylglycerol	Lipid	0.735755047206276	Fair
met462	linoleoylcholine*	Fatty Acid Metabolism (Acyl Choline)	Lipid	0.888733961785131	Moderate
met461	linoleoylcarnitine (C18:2)*	Fatty Acid Metabolism(Acyl Carnitine)	Lipid	0.820726571887874	Moderate
met460	linoleoyl-arachidonoyl-glycerol (18:2/20:4) [2]*	Diacylglycerol	Lipid	0.638390904242727	Fair
met459	linoleoyl-arachidonoyl-glycerol (18:2/20:4) [1]*	Diacylglycerol	Lipid	0.764437958094631	Moderate
met458	linoleoyl ethanolamide	Endocannabinoid	Lipid	0.790332366749312	Moderate
met457	linolenoylcarnitine (C18:3)*	Fatty Acid Metabolism(Acyl Carnitine)	Lipid	0.804455098301406	Moderate
met456	linolenate [alpha or gamma; (18:3n3 or 6)]	Polyunsaturated Fatty Acid (n3 and n6)	Lipid	0.503058434502396	Fair
met455	linoleate (18:2n6)	Polyunsaturated Fatty Acid (n3 and n6)	Lipid	0.761971096351699	Moderate
met454	lignoceroylcarnitine (C24)*	Fatty Acid Metabolism(Acyl Carnitine)	Lipid	0.821768179409708	Moderate
met453	lignoceroyl sphingomyelin (d18:1/24:0)	Sphingolipid Metabolism	Lipid	0.809871452104525	Moderate
met452	leucylglycine	Dipeptide	Peptide	0.687416606112726	Fair
met451	leucine	Leucine, Isoleucine and Valine Metabolism	Amino Acid	0.947907819035615	Excellent
met450	laurylcarnitine (C12)	Fatty Acid Metabolism(Acyl Carnitine)	Lipid	0.929817594777642	Excellent
met449	laurate (12:0)	Medium Chain Fatty Acid	Lipid	0.252364708065785	Poor
met448	lanthionine	Chemical	Xenobiotics	0.979738862912218	Excellent
met447	lactosyl-N-palmitoyl-sphingosine (d18:1/16:0)	Ceramides	Lipid	0.537406158604499	Fair
met446	lactate	Glycolysis, Gluconeogenesis, and Pyruvate Metabolism	Carbohydrate	0.945932695338564	Excellent
met445	kynurenine	Tryptophan Metabolism	Amino Acid	0.960542913586722	Excellent
met444	kynurenate	Tryptophan Metabolism	Amino Acid	0.935986092073254	Excellent
met443	isovalerylglycine	Leucine, Isoleucine and Valine Metabolism	Amino Acid	0.821999597236584	Moderate
met442	isovalerylcarnitine (C5)	Leucine, Isoleucine and Valine Metabolism	Amino Acid	0.9517493457705	Excellent
met441	isovalerate	Leucine, Isoleucine and Valine Metabolism	Amino Acid	0.327503844322515	Poor
met440	isoleucylglycine	Dipeptide	Peptide	0.634008144432721	Fair
met439	isoleucine	Leucine, Isoleucine and Valine Metabolism	Amino Acid	0.914094000078856	Excellent
met438	isoeugenol sulfate	Food Component/Plant	Xenobiotics	0.644448921062465	Fair
met437	isobutyrylglycine	Leucine, Isoleucine and Valine Metabolism	Amino Acid	0.865885858670199	Moderate
met436	isobutyrylcarnitine (C4)	Leucine, Isoleucine and Valine Metabolism	Amino Acid	0.909948832395116	Excellent
met435	inosine 5'-monophosphate (IMP)	Purine Metabolism, (Hypo)Xanthine/Inosine containing	Nucleotide	0.874530310007788	Moderate
met434	inosine	Purine Metabolism, (Hypo)Xanthine/Inosine containing	Nucleotide	0.878653937852819	Moderate
met433	indolin-2-one	Food Component/Plant	Xenobiotics	0.837364165575801	Moderate
met432	indolepropionate	Tryptophan Metabolism	Amino Acid	0.994040716079932	Excellent
met431	indolelactate	Tryptophan Metabolism	Amino Acid	0.971736695537074	Excellent
met430	indoleacrylate	Food Component/Plant	Xenobiotics	0.989779554793921	Excellent
met429	indoleacetylglycine	Tryptophan Metabolism	Amino Acid	0.858557301936928	Moderate
met428	indoleacetate	Tryptophan Metabolism	Amino Acid	0.976078361787044	Excellent
met427	imidazole propionate	Histidine Metabolism	Amino Acid	0.951009628363764	Excellent
met426	imidazole lactate	Histidine Metabolism	Amino Acid	0.774844422498604	Moderate
met425	hypoxanthine	Purine Metabolism, (Hypo)Xanthine/Inosine containing	Nucleotide	0.803074042544323	Moderate
met424	hypotaurine	Methionine, Cysteine, SAM and Taurine Metabolism	Amino Acid	0.924521612772568	Excellent
met423	trans-4-hydroxyproline	Urea cycle; Arginine and Proline Metabolism	Amino Acid	0.956701442591722	Excellent
met422	hydroquinone sulfate	Drug	Xenobiotics	0.965346621699389	Excellent
met420	homostachydrine*	Food Component/Plant	Xenobiotics	0.97115556975081	Excellent
met419	homocitrulline	Urea cycle; Arginine and Proline Metabolism	Amino Acid	0.901939177038766	Excellent
met418	homoarginine	Urea cycle; Arginine and Proline Metabolism	Amino Acid	0.858559144525021	Moderate
met417	histidine	Histidine Metabolism	Amino Acid	0.766763041532702	Moderate
met416	histamine	Histidine Metabolism	Amino Acid	0.962380760578028	Excellent
met415	hippurate	Benzoate Metabolism	Xenobiotics	0.981520622990411	Excellent
met414	hexanoylglycine	Fatty Acid Metabolism(Acyl Glycine)	Lipid	0.801625543289247	Moderate
met413	hexanoylcarnitine (C6)	Fatty Acid Metabolism(Acyl Carnitine)	Lipid	0.660977403286177	Fair
met412	hexadecatrienoate (16:3n3)	Polyunsaturated Fatty Acid (n3 and n6)	Lipid	0.820563889010248	Moderate
met411	hexadecanedioate	Fatty Acid, Dicarboxylate	Lipid	0.828774675554738	Moderate
met410	hexadecadienoate (16:2n6)	Polyunsaturated Fatty Acid (n3 and n6)	Lipid	0.580504973493693	Fair
met409	heme	Hemoglobin and Porphyrin Metabolism	Cofactors and Vitamins	0.895533134103515	Moderate
met408	gulonate*	Ascorbate and Aldarate Metabolism	Cofactors and Vitamins	0.924739085478923	Excellent
met407	guanosine	Purine Metabolism, Guanine containing	Nucleotide	0.673847576485709	Fair
met406	guanine	Purine Metabolism, Guanine containing	Nucleotide	0.9062753231232	Excellent
met405	guanidinosuccinate	Guanidino and Acetamido Metabolism	Amino Acid	0.909408807628087	Excellent
met404	guanidinoacetate	Creatine Metabolism	Amino Acid	0.960663571644871	Excellent
met403	glycylvaline	Dipeptide	Peptide	0.533128300888775	Fair
met402	glycylleucine	Dipeptide	Peptide	0.632192189488135	Fair
met401	glycosyl-N-stearoyl-sphingosine (d18:1/18:0)	Ceramides	Lipid	0.954304987488897	Excellent
met400	glycosyl-N-palmitoyl-sphingosine (d18:1/16:0)	Ceramides	Lipid	0.91484986407267	Excellent
met399	glycosyl-N-(2-hydroxynervonoyl)-sphingosine (d18:1/24:1(2OH))*	Ceramides	Lipid	0.736644891548533	Fair
met398	glycosyl ceramide (d18:2/24:1, d18:1/24:2)*	Ceramides	Lipid	0.916614655237474	Excellent
met397	glycosyl ceramide (d18:1/20:0, d16:1/22:0)*	Ceramides	Lipid	0.919744728874241	Excellent
met396	glycochenodeoxycholate sulfate	Primary Bile Acid Metabolism	Lipid	NA	NA
met395	glycochenodeoxycholate	Primary Bile Acid Metabolism	Lipid	1.73595988138982e-08	Poor
met394	glycine	Glycine, Serine and Threonine Metabolism	Amino Acid	0.977383903466899	Excellent
met393	glycerophosphoserine*	Phospholipid Metabolism	Lipid	0.71542536072342	Fair
met392	glycerophosphorylcholine (GPC)	Phospholipid Metabolism	Lipid	0.908214878493323	Excellent
met391	glycerophosphoinositol*	Phospholipid Metabolism	Lipid	0.712157152262849	Fair
met390	glycerophosphoglycerol	Glycerolipid Metabolism	Lipid	0.801826446643757	Moderate
met389	glycerophosphoethanolamine	Phospholipid Metabolism	Lipid	0.860278815537964	Moderate
met388	glycerol 3-phosphate	Glycerolipid Metabolism	Lipid	0.685461706508459	Fair
met387	glycerol	Glycerolipid Metabolism	Lipid	0.805547017652239	Moderate
met386	glycerate	Glycolysis, Gluconeogenesis, and Pyruvate Metabolism	Carbohydrate	0.816466005938322	Moderate
met385	glutathione, oxidized (GSSG)	Glutathione Metabolism	Amino Acid	0.614932114210326	Fair
met384	glutarylcarnitine (C5-DC)	Lysine Metabolism	Amino Acid	0.801468369021	Moderate
met383	glutarate (pentanedioate)	Fatty Acid, Dicarboxylate	Lipid	0.911179560556756	Excellent
met382	glutamine	Glutamate Metabolism	Amino Acid	0.851677379785283	Moderate
met381	glutamate	Glutamate Metabolism	Amino Acid	0.86055543070887	Moderate
met380	glucuronate	Aminosugar Metabolism	Carbohydrate	NA	NA
met379	glucose	Glycolysis, Gluconeogenesis, and Pyruvate Metabolism	Carbohydrate	0.798084509623645	Moderate
met378	gluconate	Food Component/Plant	Xenobiotics	0.954960631411609	Excellent
met377	gamma-tocopherol/beta-tocopherol	Tocopherol Metabolism	Cofactors and Vitamins	0.970582803133363	Excellent
met376	gamma-glutamylvaline	Gamma-glutamyl Amino Acid	Peptide	0.887673059663083	Moderate
met375	gamma-glutamyltyrosine	Gamma-glutamyl Amino Acid	Peptide	0.77017230434162	Moderate
met374	gamma-glutamyltryptophan	Gamma-glutamyl Amino Acid	Peptide	0.768719801919263	Moderate
met373	gamma-glutamylthreonine	Gamma-glutamyl Amino Acid	Peptide	0.888246174149672	Moderate
met372	gamma-glutamylserine	Gamma-glutamyl Amino Acid	Peptide	0.968933937712655	Excellent
met371	gamma-glutamylphenylalanine	Gamma-glutamyl Amino Acid	Peptide	0.859349381067362	Moderate
met370	gamma-glutamylmethionine	Gamma-glutamyl Amino Acid	Peptide	0.883338117214091	Moderate
met369	gamma-glutamylleucine	Gamma-glutamyl Amino Acid	Peptide	0.854866495884578	Moderate
met368	gamma-glutamylisoleucine*	Gamma-glutamyl Amino Acid	Peptide	0.85341325269315	Moderate
met367	gamma-glutamylhistidine	Gamma-glutamyl Amino Acid	Peptide	0.905753181605118	Excellent
met366	gamma-glutamylglycine	Gamma-glutamyl Amino Acid	Peptide	0.645993103741808	Fair
met365	gamma-glutamylglutamine	Gamma-glutamyl Amino Acid	Peptide	0.845735057420972	Moderate
met364	gamma-glutamylglutamate	Gamma-glutamyl Amino Acid	Peptide	0.704566528701476	Fair
met363	gamma-glutamylfelinylglycine*	Felinine Metabolism	Amino Acid	0.935122448702576	Excellent
met362	gamma-glutamyl-epsilon-lysine	Gamma-glutamyl Amino Acid	Peptide	0.850166234429256	Moderate
met361	gamma-glutamyl-alpha-lysine	Gamma-glutamyl Amino Acid	Peptide	0.692014060028923	Fair
met360	gamma-glutamylalanine	Gamma-glutamyl Amino Acid	Peptide	0.845579280660487	Moderate
met359	gamma-glutamyl-2-aminobutyrate	Gamma-glutamyl Amino Acid	Peptide	0.572440798995714	Fair
met358	galactonate	Fructose, Mannose and Galactose Metabolism	Carbohydrate	0.747138565350344	Fair
met357	galactitol (dulcitol)	Fructose, Mannose and Galactose Metabolism	Carbohydrate	0.737640774092481	Fair
met356	furaneol sulfate	Food Component/Plant	Xenobiotics	0.941765283828729	Excellent
met355	fumarate	TCA Cycle	Energy	0.847260395743972	Moderate
met354	fructose	Fructose, Mannose and Galactose Metabolism	Carbohydrate	0.312978145668597	Poor
met353	formiminoglutamate	Histidine Metabolism	Amino Acid	0.987888391162206	Excellent
met352	ferulic acid 4-sulfate	Food Component/Plant	Xenobiotics	0.928578803777559	Excellent
met351	felinine	Felinine Metabolism	Amino Acid	0.959609965124724	Excellent
met350	eugenol sulfate	Food Component/Plant	Xenobiotics	0.957162966146479	Excellent
met349	ethylmalonate	Leucine, Isoleucine and Valine Metabolism	Amino Acid	0.898400433606042	Moderate
met348	erythronate*	Aminosugar Metabolism	Carbohydrate	0.545791877961196	Fair
met347	erythritol	Food Component/Plant	Xenobiotics	0.799788369534075	Moderate
met346	erucoylcarnitine (C22:1)*	Fatty Acid Metabolism(Acyl Carnitine)	Lipid	0.535848915233965	Fair
met345	erucate (22:1n9)	Long Chain Fatty Acid	Lipid	0.69220094500145	Fair
met344	ergothioneine	Food Component/Plant	Xenobiotics	0.910881478891268	Excellent
met343	equol sulfate	Food Component/Plant	Xenobiotics	0.953010087140243	Excellent
met342	eicosenoylcarnitine (C20:1)*	Fatty Acid Metabolism(Acyl Carnitine)	Lipid	0.825369436101361	Moderate
met341	eicosenoate (20:1)	Long Chain Fatty Acid	Lipid	0.785736292990102	Moderate
met340	eicosapentaenoate (EPA; 20:5n3)	Polyunsaturated Fatty Acid (n3 and n6)	Lipid	0.303014434792196	Poor
met339	eicosanodioate	Fatty Acid, Dicarboxylate	Lipid	0.966666935008721	Excellent
met338	ectoine	Chemical	Xenobiotics	0.960011102957167	Excellent
met337	dopamine 3-O-sulfate	Tyrosine Metabolism	Amino Acid	0.917482258292971	Excellent
met336	dodecanedioate	Fatty Acid, Dicarboxylate	Lipid	0.163963912716793	Poor
met335	docosatrienoate (22:3n6)*	Polyunsaturated Fatty Acid (n3 and n6)	Lipid	0.283853973105619	Poor
met334	docosatrienoate (22:3n3)	Polyunsaturated Fatty Acid (n3 and n6)	Lipid	0.203524499239151	Poor
met333	docosapentaenoate (n6 DPA; 22:5n6)	Polyunsaturated Fatty Acid (n3 and n6)	Lipid	0.518155686806789	Fair
met332	docosapentaenoate (n3 DPA; 22:5n3)	Polyunsaturated Fatty Acid (n3 and n6)	Lipid	0.514530822590402	Fair
met331	docosahexaenoylcholine	Fatty Acid Metabolism (Acyl Choline)	Lipid	0.821359903837856	Moderate
met330	docosahexaenoate (DHA; 22:6n3)	Polyunsaturated Fatty Acid (n3 and n6)	Lipid	0.382961519698596	Poor
met329	docosadioate	Fatty Acid, Dicarboxylate	Lipid	0.763912056518194	Moderate
met328	docosadienoate (22:2n6)	Polyunsaturated Fatty Acid (n3 and n6)	Lipid	0.794098982959139	Moderate
met327	dimethylglycine	Glycine, Serine and Threonine Metabolism	Amino Acid	0.939541042244365	Excellent
met326	dimethylarginine (SDMA + ADMA)	Urea cycle; Arginine and Proline Metabolism	Amino Acid	0.902046418257451	Excellent
met325	dimethyl sulfone	Chemical	Xenobiotics	0.88599521775742	Moderate
met324	dihydroorotate	Pyrimidine Metabolism, Orotate containing	Nucleotide	0.690145807844259	Fair
met323	dihomo-linoleoylcarnitine (C20:2)*	Fatty Acid Metabolism(Acyl Carnitine)	Lipid	0.783922572040116	Moderate
met322	dihomo-linolenoyl-choline	Fatty Acid Metabolism (Acyl Choline)	Lipid	0.852410032395955	Moderate
met321	dihomo-linolenoylcarnitine (20:3n3 or 6)*	Fatty Acid Metabolism(Acyl Carnitine)	Lipid	0.904559350244748	Excellent
met320	dihomo-linolenate (20:3n3 or n6)	Polyunsaturated Fatty Acid (n3 and n6)	Lipid	0.573009966211386	Fair
met319	dihomo-linoleate (20:2n6)	Polyunsaturated Fatty Acid (n3 and n6)	Lipid	0.818374695866324	Moderate
met318	diacylglycerol (16:1/18:2 [2], 16:0/18:3 [1])*	Diacylglycerol	Lipid	0.207578977669787	Poor
met317	deoxycholate	Secondary Bile Acid Metabolism	Lipid	0.970753818889103	Excellent
met316	deoxycarnitine	Carnitine Metabolism	Lipid	0.811760920150968	Moderate
met315	decanoylcarnitine (C10)	Fatty Acid Metabolism(Acyl Carnitine)	Lipid	0.300020026522145	Poor
met314	daidzein sulfate (2)	Food Component/Plant	Xenobiotics	0.946977698086718	Excellent
met313	cytosine	Pyrimidine Metabolism, Cytidine containing	Nucleotide	0.971029241796658	Excellent
met312	cytidine	Pyrimidine Metabolism, Cytidine containing	Nucleotide	0.718264304007192	Fair
met311	cystine	Methionine, Cysteine, SAM and Taurine Metabolism	Amino Acid	0.204303668853189	Poor
met310	cysteinylglycine	Glutathione Metabolism	Amino Acid	0.68423795368034	Fair
met309	cysteine-glutathione disulfide	Glutathione Metabolism	Amino Acid	0.602736019393689	Fair
met308	cysteine sulfinic acid	Methionine, Cysteine, SAM and Taurine Metabolism	Amino Acid	0.46706968809396	Poor
met307	cysteine s-sulfate	Methionine, Cysteine, SAM and Taurine Metabolism	Amino Acid	0.391188853947408	Poor
met306	cysteine	Methionine, Cysteine, SAM and Taurine Metabolism	Amino Acid	0.828511725293801	Moderate
met305	cystathionine	Methionine, Cysteine, SAM and Taurine Metabolism	Amino Acid	0.948467865272461	Excellent
met304	creatinine	Creatine Metabolism	Amino Acid	0.949049593009226	Excellent
met303	creatine phosphate	Creatine Metabolism	Amino Acid	0.498569356811087	Poor
met302	creatine	Creatine Metabolism	Amino Acid	0.964533036702182	Excellent
met301	cortisone	Corticosteroids	Lipid	0.915594534801683	Excellent
met300	cortisol	Corticosteroids	Lipid	0.988302359765051	Excellent
met299	cytidine 5'-monophosphate (5'-CMP)	Pyrimidine Metabolism, Cytidine containing	Nucleotide	0.893894742098049	Moderate
met298	citrulline	Urea cycle; Arginine and Proline Metabolism	Amino Acid	0.839701413285015	Moderate
met297	citrate	TCA Cycle	Energy	0.937930308375293	Excellent
met296	cinnamoylglycine	Food Component/Plant	Xenobiotics	0.950852245394412	Excellent
met295	choline	Phospholipid Metabolism	Lipid	0.610359932687596	Fair
met294	cholesterol	Sterol	Lipid	0.964176264701289	Excellent
met293	cholate	Primary Bile Acid Metabolism	Lipid	0.991588696441229	Excellent
met292	chenodeoxycholate	Primary Bile Acid Metabolism	Lipid	0.90025998487784	Excellent
met291	C-glycosyltryptophan	Tryptophan Metabolism	Amino Acid	0.683043366443222	Fair
met290	cerotoylcarnitine (C26)*	Fatty Acid Metabolism(Acyl Carnitine)	Lipid	0.909947333053624	Excellent
met289	ceramide (d18:2/24:1, d18:1/24:2)*	Ceramides	Lipid	0.593132132903104	Fair
met288	ceramide (d18:1/20:0, d16:1/22:0, d20:1/18:0)*	Ceramides	Lipid	0.853559812236037	Moderate
met287	ceramide (d18:1/17:0, d17:1/18:0)*	Ceramides	Lipid	0.839653997091175	Moderate
met286	ceramide (d16:1/24:1, d18:1/22:1)*	Ceramides	Lipid	0.618069417951647	Fair
met285	catechol sulfate	Benzoate Metabolism	Xenobiotics	0.984886519591913	Excellent
met284	carotene diol (1)	Food Component/Plant	Xenobiotics	0.95099900723657	Excellent
met283	carnosine	Histidine Metabolism	Amino Acid	0.983721509655179	Excellent
met282	carnitine	Carnitine Metabolism	Lipid	0.938999914589063	Excellent
met281	campesterol	Sterol	Lipid	0.938496893381164	Excellent
met280	butyrylglycine	Fatty Acid Metabolism (also BCAA Metabolism)	Lipid	0.851241015441149	Moderate
met279	butyrylcarnitine (C4)	Fatty Acid Metabolism (also BCAA Metabolism)	Lipid	0.673309993063761	Fair
met278	biliverdin	Hemoglobin and Porphyrin Metabolism	Cofactors and Vitamins	0.623446874085304	Fair
met277	bilirubin (E,Z or Z,E)*	Hemoglobin and Porphyrin Metabolism	Cofactors and Vitamins	0.387785801979907	Poor
met276	bilirubin (E,E)*	Hemoglobin and Porphyrin Metabolism	Cofactors and Vitamins	0.593990411618597	Fair
met275	bilirubin (Z,Z)	Hemoglobin and Porphyrin Metabolism	Cofactors and Vitamins	0.439708467358138	Poor
met274	beta-sitosterol	Sterol	Lipid	0.921478332169539	Excellent
met273	betaine	Glycine, Serine and Threonine Metabolism	Amino Acid	0.990586207150456	Excellent
met272	beta-hydroxyisovalerate	Leucine, Isoleucine and Valine Metabolism	Amino Acid	0.966618434234495	Excellent
met271	beta-guanidinopropanoate	Food Component/Plant	Xenobiotics	0.291176808668161	Poor
met270	beta-alanine	Pyrimidine Metabolism, Uracil containing	Nucleotide	NA	NA
met269	benzoylcarnitine*	Chemical	Xenobiotics	0.960876782624792	Excellent
met268	benzoate	Benzoate Metabolism	Xenobiotics	0.163665715658409	Poor
met267	behenoylcarnitine (C22)*	Fatty Acid Metabolism(Acyl Carnitine)	Lipid	0.734569578881844	Fair
met266	behenoyl sphingomyelin (d18:1/22:0)*	Sphingolipid Metabolism	Lipid	0.837000993688401	Moderate
met265	behenoyl dihydrosphingomyelin (d18:0/22:0)*	Sphingolipid Metabolism	Lipid	0.858276516800965	Moderate
met264	azelate (nonanedioate)	Fatty Acid, Dicarboxylate	Lipid	0.625945544472592	Fair
met263	aspartate	Alanine and Aspartate Metabolism	Amino Acid	0.240744760169173	Poor
met262	asparagine	Alanine and Aspartate Metabolism	Amino Acid	0.848608390922036	Moderate
met261	argininosuccinate	Urea cycle; Arginine and Proline Metabolism	Amino Acid	0.774857803292372	Moderate
met260	arginine	Urea cycle; Arginine and Proline Metabolism	Amino Acid	0.957885533234426	Excellent
met259	argininate*	Urea cycle; Arginine and Proline Metabolism	Amino Acid	0.842625500293937	Moderate
met258	arachidoylcarnitine (C20)*	Fatty Acid Metabolism(Acyl Carnitine)	Lipid	0.694404893316342	Fair
met257	arachidonoylcholine	Fatty Acid Metabolism (Acyl Choline)	Lipid	0.858228917211638	Moderate
met256	arachidonoylcarnitine (C20:4)	Fatty Acid Metabolism(Acyl Carnitine)	Lipid	0.722863981888475	Fair
met255	arachidonoyl ethanolamide	Endocannabinoid	Lipid	0.520160906775225	Fair
met254	arachidonate (20:4n6)	Polyunsaturated Fatty Acid (n3 and n6)	Lipid	0.574454110553623	Fair
met253	arachidate (20:0)	Long Chain Fatty Acid	Lipid	0.259656373503232	Poor
met252	arabonate/xylonate	Pentose Metabolism	Carbohydrate	0.703538234409742	Fair
met251	arabitol/xylitol	Pentose Metabolism	Carbohydrate	0.728910521493618	Fair
met250	anthranilate	Tryptophan Metabolism	Amino Acid	0.962395483459585	Excellent
met249	anserine	Dipeptide Derivative	Peptide	0.831166803022488	Moderate
met248	adenosine 5'-monophosphate (AMP)	Purine Metabolism, Adenine containing	Nucleotide	0.8975893386963	Moderate
met247	alpha-tocopherol	Tocopherol Metabolism	Cofactors and Vitamins	0.823639035477074	Moderate
met246	alpha-ketoglutarate	TCA Cycle	Energy	0.925245897775093	Excellent
met245	alpha-ketobutyrate	Methionine, Cysteine, SAM and Taurine Metabolism	Amino Acid	0.367733970215629	Poor
met244	alpha-hydroxyisovalerate	Leucine, Isoleucine and Valine Metabolism	Amino Acid	0.975876101892422	Excellent
met243	alpha-hydroxyisocaproate	Leucine, Isoleucine and Valine Metabolism	Amino Acid	0.933723309559492	Excellent
met242	alpha-hydroxycaproate	Fatty Acid, Monohydroxy	Lipid	0.121280137044162	Poor
met241	alpha-CEHC sulfate	Tocopherol Metabolism	Cofactors and Vitamins	0.94507446725324	Excellent
met240	allantoin	Purine Metabolism, (Hypo)Xanthine/Inosine containing	Nucleotide	0.857159670494085	Moderate
met239	allantoic acid	Purine Metabolism, (Hypo)Xanthine/Inosine containing	Nucleotide	0.692554868313536	Fair
met238	alanine	Alanine and Aspartate Metabolism	Amino Acid	0.976527545785959	Excellent
met237	adrenoylcarnitine (C22:4)*	Fatty Acid Metabolism(Acyl Carnitine)	Lipid	0.829664405803113	Moderate
met236	adrenate (22:4n6)	Polyunsaturated Fatty Acid (n3 and n6)	Lipid	0.144512796245816	Poor
met235	adipoylcarnitine (C6-DC)	Fatty Acid Metabolism(Acyl Carnitine)	Lipid	0.755082703701959	Moderate
met234	adipate	Fatty Acid, Dicarboxylate	Lipid	0.3763100625554	Poor
met233	adenosine	Purine Metabolism, Adenine containing	Nucleotide	0.785900421449391	Moderate
met232	adenine	Purine Metabolism, Adenine containing	Nucleotide	0.389312150855289	Poor
met231	aconitate [cis or trans]	TCA Cycle	Energy	0.973090127182641	Excellent
met230	acetylcarnitine (C2)	Fatty Acid Metabolism(Acyl Carnitine)	Lipid	0.873385998121816	Moderate
met229	9,10-DiHOME	Fatty Acid, Dihydroxy	Lipid	0.368405689471462	Poor
met228	7-methylguanine	Purine Metabolism, Guanine containing	Nucleotide	0.613950809137259	Fair
met227	7-hydroxyindole sulfate	Tryptophan Metabolism	Amino Acid	0.942193364676051	Excellent
met226	7-alpha-hydroxy-3-oxo-4-cholestenoate (7-Hoca)	Sterol	Lipid	0.920250653346297	Excellent
met225	6-oxopiperidine-2-carboxylate	Lysine Metabolism	Amino Acid	0.814343801732795	Moderate
met224	6-hydroxyindole sulfate	Chemical	Xenobiotics	0.987941576845035	Excellent
met223	5-oxoproline	Glutathione Metabolism	Amino Acid	0.444701629971202	Poor
met222	5-methylthioadenosine (MTA)	Polyamine Metabolism	Amino Acid	0.847285902845349	Moderate
met221	5-methylnorleucine	Leucine, Isoleucine and Valine Metabolism	Amino Acid	0.927711926816858	Excellent
met220	5-methylcytosine	Pyrimidine Metabolism, Cytidine containing	Nucleotide	0.833857436198836	Moderate
met219	5-methylcytidine	Pyrimidine Metabolism, Cytidine containing	Nucleotide	0.302732370663548	Poor
met218	5-methyl-2'-deoxycytidine	Pyrimidine Metabolism, Cytidine containing	Nucleotide	0.899135585932178	Moderate
met217	5-hydroxymethylcytidine	Pyrimidine Metabolism, Cytidine containing	Nucleotide	0.918124217616699	Excellent
met216	5-hydroxymethyl-2'-deoxycytidine	Pyrimidine Metabolism, Cytidine containing	Nucleotide	0.510258692460063	Fair
met215	5-hydroxylysine	Lysine Metabolism	Amino Acid	0.987168568199409	Excellent
met214	5-hydroxyindole sulfate	Tryptophan Metabolism	Amino Acid	0.984223963694971	Excellent
met213	5-HETE	Eicosanoid	Lipid	0.133046007371924	Poor
met212	5-HEPE	Eicosanoid	Lipid	8.23043053285842e-05	Poor
met211	5-dodecenoate (12:1n7)	Medium Chain Fatty Acid	Lipid	0.139537186105952	Poor
met210	5-bromotryptophan	Tryptophan Metabolism	Amino Acid	0.907764254483691	Excellent
met209	5-aminovalerate	Lysine Metabolism	Amino Acid	0.835330859449205	Moderate
met208	5alpha-pregnan-3beta,20beta-diol monosulfate (1)	Progestin Steroids	Lipid	0.984704474217121	Excellent
met207	5-(galactosylhydroxy)-L-lysine	Lysine Metabolism	Amino Acid	0.73966964746428	Fair
met206	guanosine 5'- monophosphate (5'-GMP)	Purine Metabolism, Guanine containing	Nucleotide	0.68313883931109	Fair
met205	4-vinylphenol sulfate	Benzoate Metabolism	Xenobiotics	0.998446768914892	Excellent
met204	4-vinylguaiacol sulfate	Food Component/Plant	Xenobiotics	0.997674255222486	Excellent
met203	4-methylcatechol sulfate	Benzoate Metabolism	Xenobiotics	0.987452275020673	Excellent
met202	4-methyl-2-oxopentanoate	Leucine, Isoleucine and Valine Metabolism	Amino Acid	0.752024245606367	Moderate
met201	4-imidazoleacetate	Histidine Metabolism	Amino Acid	0.893253575898355	Moderate
met200	4-hydroxyphenylpyruvate	Tyrosine Metabolism	Amino Acid	0.373283132479875	Poor
met199	4-hydroxyphenylacetylglycine	Acetylated Peptides	Peptide	0.910598677792378	Excellent
met198	4-hydroxyphenylacetate	Phenylalanine Metabolism	Amino Acid	0.919283184135692	Excellent
met197	4-hydroxyhippurate	Benzoate Metabolism	Xenobiotics	0.972290392283458	Excellent
met196	4-hydroxycinnamate sulfate	Tyrosine Metabolism	Amino Acid	0.984073812598789	Excellent
met195	4-guanidinobutanoate	Guanidino and Acetamido Metabolism	Amino Acid	0.863441552781058	Moderate
met194	4-ethylphenylsulfate	Benzoate Metabolism	Xenobiotics	0.975575486942549	Excellent
met193	4-cholesten-3-one	Sterol	Lipid	0.577039349065753	Fair
met192	4-allylphenol sulfate	Food Component/Plant	Xenobiotics	0.264039672100088	Poor
met191	4-acetylphenol sulfate	Drug	Xenobiotics	0.382839894806389	Poor
met190	4-acetamidobutanoate	Polyamine Metabolism	Amino Acid	0.337253647183536	Poor
met189	4-acetamidobenzoate	Chemical	Xenobiotics	0.584683499574872	Fair
met188	3-ureidopropionate	Pyrimidine Metabolism, Uracil containing	Nucleotide	0.94700131626604	Excellent
met187	3-ureidoisobutyrate	Pyrimidine Metabolism, Uracil containing	Nucleotide	0.914566507036827	Excellent
met186	3-phenylpropionate (hydrocinnamate)	Benzoate Metabolism	Xenobiotics	0.994012932391644	Excellent
met185	3-methylhistidine	Histidine Metabolism	Amino Acid	0.881527241452002	Moderate
met184	3-methylglutaconate	Leucine, Isoleucine and Valine Metabolism	Amino Acid	0.95230658876674	Excellent
met183	3-methyladipate	Fatty Acid, Dicarboxylate	Lipid	0.398876363813564	Poor
met182	3-methyl-2-oxovalerate	Leucine, Isoleucine and Valine Metabolism	Amino Acid	0.844277747646536	Moderate
met181	3-methyl-2-oxobutyrate	Leucine, Isoleucine and Valine Metabolism	Amino Acid	0.827254769692938	Moderate
met180	3-methyl catechol sulfate (1)	Benzoate Metabolism	Xenobiotics	0.775302383069465	Moderate
met179	3-methoxytyrosine	Tyrosine Metabolism	Amino Acid	0.870967976348751	Moderate
met178	3-methoxytyramine sulfate	Tyrosine Metabolism	Amino Acid	0.912033516747099	Excellent
met177	3-methoxytyramine	Tyrosine Metabolism	Amino Acid	0.429029914502432	Poor
met176	3-indoxyl sulfate	Tryptophan Metabolism	Amino Acid	0.978617178687367	Excellent
met175	3-hydroxysuberate	Fatty Acid, Monohydroxy	Lipid	0.160633482229024	Poor
met174	3-hydroxypyridine sulfate	Chemical	Xenobiotics	0.917002562154968	Excellent
met173	3-hydroxyphenylacetate sulfate	Tyrosine Metabolism	Amino Acid	0.75472394080727	Moderate
met172	3-hydroxyoctanoate	Fatty Acid, Monohydroxy	Lipid	0.507797845337627	Fair
met171	3-hydroxylaurate	Fatty Acid, Monohydroxy	Lipid	0.710378921276046	Fair
met170	3-hydroxyisobutyrate	Leucine, Isoleucine and Valine Metabolism	Amino Acid	0.832117638446425	Moderate
met169	3-hydroxyindolin-2-one sulfate	Chemical	Xenobiotics	0.985101329543892	Excellent
met168	3-hydroxyhippurate	Benzoate Metabolism	Xenobiotics	0.973651525458639	Excellent
met167	3-hydroxyhexanoate	Fatty Acid, Monohydroxy	Lipid	0.16303108233443	Poor
met166	3-hydroxydecanoate	Fatty Acid, Monohydroxy	Lipid	0.698316857146791	Fair
met165	3-hydroxybutyrylcarnitine (2)	Fatty Acid Metabolism(Acyl Carnitine)	Lipid	0.659042737976266	Fair
met164	3-hydroxybutyrylcarnitine (1)	Fatty Acid Metabolism(Acyl Carnitine)	Lipid	0.544128384394407	Fair
met163	3-hydroxybutyrate (BHBA)	Ketone Bodies	Lipid	0.809575101114695	Moderate
met162	3-hydroxy-3-methylglutarate	Mevalonate Metabolism	Lipid	0.684084191430501	Fair
met161	3-hydroxy-2-ethylpropionate	Leucine, Isoleucine and Valine Metabolism	Amino Acid	0.988218794028924	Excellent
met160	3-ethylphenylsulfate	Benzoate Metabolism	Xenobiotics	0.937690338666369	Excellent
met159	3beta-hydroxy-5-cholestenoate	Sterol	Lipid	0.880406250841858	Moderate
met158	3-aminoisobutyrate	Pyrimidine Metabolism, Thymine containing	Nucleotide	0.919027194116008	Excellent
met157	3-acetylphenol sulfate	Chemical	Xenobiotics	0.902624509072022	Excellent
met156	3-(4-hydroxyphenyl)propionate	Benzoate Metabolism	Xenobiotics	0.633818169355607	Fair
met155	3-(4-hydroxyphenyl)lactate	Tyrosine Metabolism	Amino Acid	0.923580112677099	Excellent
met154	3-(3-hydroxyphenyl)propionate sulfate	Benzoate Metabolism	Xenobiotics	0.956496411341281	Excellent
met153	3-(3-hydroxyphenyl)propionate	Benzoate Metabolism	Xenobiotics	0.892707530187284	Moderate
met152	2-stearoyl-GPE (18:0)*	Lysophospholipid	Lipid	NA	NA
met151	2-pyrrolidinone	Glutamate Metabolism	Amino Acid	0.821829248514184	Moderate
met150	2-piperidinone	Food Component/Plant	Xenobiotics	0.996833017071108	Excellent
met149	2-palmitoyl-GPC (16:0)*	Lysophospholipid	Lipid	0.59444476360902	Fair
met148	2-palmitoylglycerol (16:0)	Monoacylglycerol	Lipid	0.424824731826004	Poor
met147	2-palmitoleoyl-GPC (16:1)*	Lysophospholipid	Lipid	0.677261167591353	Fair
met146	2-palmitoleoylglycerol (16:1)*	Monoacylglycerol	Lipid	0.421165650639964	Poor
met145	2-oxoarginine*	Urea cycle; Arginine and Proline Metabolism	Amino Acid	0.988059872999521	Excellent
met144	2-oxoadipate	Lysine Metabolism	Amino Acid	0.831160217475718	Moderate
met143	2-oxindole-3-acetate	Food Component/Plant	Xenobiotics	0.125132801749277	Poor
met142	2'-O-methyluridine	Pyrimidine Metabolism, Uracil containing	Nucleotide	0.872306080490338	Moderate
met141	2'-O-methylcytidine	Pyrimidine Metabolism, Cytidine containing	Nucleotide	0.960520993344836	Excellent
met140	2-oleoylglycerol (18:1)	Monoacylglycerol	Lipid	0.525592376591794	Fair
met139	2-myristoylglycerol (14:0)	Monoacylglycerol	Lipid	0.00462791425017197	Poor
met138	2-methylcitrate/homocitrate	TCA Cycle	Energy	0.482094837927075	Poor
met137	2-methylbutyrylcarnitine (C5)	Leucine, Isoleucine and Valine Metabolism	Amino Acid	0.964937084545966	Excellent
met136	2-linoleoylglycerol (18:2)	Monoacylglycerol	Lipid	0.604630852819766	Fair
met135	2-hydroxystearate	Fatty Acid, Monohydroxy	Lipid	0.638896613790459	Fair
met134	2-hydroxyphenylacetate	Tyrosine Metabolism	Amino Acid	0.891639868409756	Moderate
met133	2-hydroxypalmitate	Fatty Acid, Monohydroxy	Lipid	0.599185643393004	Fair
met132	2-hydroxyoleate	Fatty Acid, Monohydroxy	Lipid	0.60509413917983	Fair
met131	2-hydroxyoctanoate	Fatty Acid, Monohydroxy	Lipid	0.85020235901213	Moderate
met130	2-hydroxyhippurate (salicylurate)	Benzoate Metabolism	Xenobiotics	0.932146697527285	Excellent
met129	2-hydroxyglutarate	Fatty Acid, Dicarboxylate	Lipid	0.802432454597232	Moderate
met128	2-hydroxydecanoate	Fatty Acid, Monohydroxy	Lipid	0.925419886000769	Excellent
met127	2-hydroxybutyrate/2-hydroxyisobutyrate	Glutathione Metabolism	Amino Acid	0.948505513825282	Excellent
met126	2-hydroxy-3-methylvalerate	Leucine, Isoleucine and Valine Metabolism	Amino Acid	0.978343847726641	Excellent
met125	2-docosahexaenoylglycerol (22:6)*	Monoacylglycerol	Lipid	4.36059389392225e-09	Poor
met124	2'-deoxyuridine	Pyrimidine Metabolism, Uracil containing	Nucleotide	0.83437837700851	Moderate
met123	2'-deoxyinosine	Purine Metabolism, (Hypo)Xanthine/Inosine containing	Nucleotide	0.884143259243193	Moderate
met122	2'-deoxyguanosine	Purine Metabolism, Guanine containing	Nucleotide	0.847039002583973	Moderate
met121	2'-deoxycytidine	Pyrimidine Metabolism, Cytidine containing	Nucleotide	0.80905172860504	Moderate
met120	2'-deoxyadenosine	Purine Metabolism, Adenine containing	Nucleotide	0.0204464800214563	Poor
met119	2-arachidonoylglycerol (20:4)	Monoacylglycerol	Lipid	0.488273334792545	Poor
met118	2-aminophenol sulfate	Chemical	Xenobiotics	0.901353257323202	Excellent
met117	2-aminooctanoate	Fatty Acid, Amino	Lipid	0.887368763146914	Moderate
met116	2-aminoheptanoate	Fatty Acid, Amino	Lipid	0.98327474254432	Excellent
met115	2-aminobutyrate	Glutathione Metabolism	Amino Acid	0.959593663069255	Excellent
met114	2-aminoadipate	Lysine Metabolism	Amino Acid	0.740375013993301	Fair
met113	2,3-dihydroxyisovalerate	Food Component/Plant	Xenobiotics	0.813901349953332	Moderate
met112	1-stearoyl-GPS (18:0)*	Lysophospholipid	Lipid	0.845326826213729	Moderate
met111	1-stearoyl-GPI (18:0)	Lysophospholipid	Lipid	0.558199174110286	Fair
met110	1-stearoyl-GPG (18:0)	Lysophospholipid	Lipid	0.566627261270259	Fair
met109	1-stearoyl-GPE (18:0)	Lysophospholipid	Lipid	0.708051346364847	Fair
met108	1-stearoyl-GPC (18:0)	Lysophospholipid	Lipid	0.861790950203501	Moderate
met107	1-stearoyl-GPA (18:0)	Lysophospholipid	Lipid	0.390309501352124	Poor
met106	1-stearoyl-2-oleoyl-GPI (18:0/18:1)*	Phosphatidylinositol (PI)	Lipid	0.798772790983796	Moderate
met105	1-stearoyl-2-oleoyl-GPG (18:0/18:1)	Phosphatidylglycerol (PG)	Lipid	0.533924735855946	Fair
met104	1-stearoyl-2-oleoyl-GPE (18:0/18:1)	Phosphatidylethanolamine (PE)	Lipid	0.897006907098387	Moderate
met103	1-stearoyl-2-oleoyl-GPC (18:0/18:1)	Phosphatidylcholine (PC)	Lipid	0.714224709729717	Fair
met102	1-stearoyl-2-linoleoyl-GPI (18:0/18:2)	Phosphatidylinositol (PI)	Lipid	0.747737688984297	Fair
met101	1-stearoyl-2-linoleoyl-GPE (18:0/18:2)*	Phosphatidylethanolamine (PE)	Lipid	0.859482763948174	Moderate
met100	1-stearoyl-2-linoleoyl-GPC (18:0/18:2)*	Phosphatidylcholine (PC)	Lipid	0.698031055565151	Fair
met99	1-stearoyl-2-arachidonoyl-GPI (18:0/20:4)	Phosphatidylinositol (PI)	Lipid	0.806809594488436	Moderate
met98	1-stearoyl-2-arachidonoyl-GPE (18:0/20:4)	Phosphatidylethanolamine (PE)	Lipid	0.944081596178812	Excellent
met97	1-stearoyl-2-arachidonoyl-GPC (18:0/20:4)	Phosphatidylcholine (PC)	Lipid	0.766883258068582	Moderate
met96	1-pentadecanoylglycerol (15:0)	Monoacylglycerol	Lipid	0.505071421506571	Fair
met95	1-palmitoyl-GPI (16:0)	Lysophospholipid	Lipid	0.568628702755964	Fair
met94	1-palmitoyl-GPG (16:0)*	Lysophospholipid	Lipid	0.583131106747817	Fair
met93	1-palmitoyl-GPE (16:0)	Lysophospholipid	Lipid	0.680888234022371	Fair
met92	1-palmitoyl-GPC (16:0)	Lysophospholipid	Lipid	0.747813745756092	Fair
met91	1-palmitoyl-GPA (16:0)	Lysophospholipid	Lipid	0.529284714340317	Fair
met90	1-palmitoylglycerol (16:0)	Monoacylglycerol	Lipid	0.553211973455769	Fair
met89	1-palmitoyl-2-stearoyl-GPE (16:0/18:0)*	Phosphatidylethanolamine (PE)	Lipid	0.854718981442589	Moderate
met88	1-palmitoyl-2-stearoyl-GPC (16:0/18:0)	Phosphatidylcholine (PC)	Lipid	0.926838864422078	Excellent
met87	1-palmitoyl-2-palmitoleoyl-GPC (16:0/16:1)*	Phosphatidylcholine (PC)	Lipid	0.854118769590737	Moderate
met86	1-palmitoyl-2-oleoyl-GPI (16:0/18:1)*	Phosphatidylinositol (PI)	Lipid	0.83036239168087	Moderate
met85	1-palmitoyl-2-oleoyl-GPE (16:0/18:1)	Phosphatidylethanolamine (PE)	Lipid	0.885944388120429	Moderate
met84	1-palmitoyl-2-oleoyl-GPC (16:0/18:1)	Phosphatidylcholine (PC)	Lipid	0.720311428496691	Fair
met83	1-palmitoyl-2-linoleoyl-GPI (16:0/18:2)	Phosphatidylinositol (PI)	Lipid	0.876043942816029	Moderate
met82	1-palmitoyl-2-linoleoyl-GPE (16:0/18:2)	Phosphatidylethanolamine (PE)	Lipid	0.854958514613581	Moderate
met81	1-palmitoyl-2-linoleoyl-GPC (16:0/18:2)	Phosphatidylcholine (PC)	Lipid	0.818315748538382	Moderate
met80	1-palmitoyl-2-docosahexaenoyl-GPE (16:0/22:6)*	Phosphatidylethanolamine (PE)	Lipid	0.784499114488611	Moderate
met79	1-palmitoyl-2-docosahexaenoyl-GPC (16:0/22:6)	Phosphatidylcholine (PC)	Lipid	0.308335971557251	Poor
met78	1-palmitoyl-2-arachidonoyl-GPI (16:0/20:4)*	Phosphatidylinositol (PI)	Lipid	0.937768450224481	Excellent
met77	1-palmitoyl-2-arachidonoyl-GPE (16:0/20:4)*	Phosphatidylethanolamine (PE)	Lipid	0.886820566045015	Moderate
met76	1-palmitoyl-2-arachidonoyl-GPC (16:0/20:4n6)	Phosphatidylcholine (PC)	Lipid	0.778674453098349	Moderate
met75	1-palmitoyl-2-alpha-linolenoyl-GPC (16:0/18:3n3)*	Phosphatidylcholine (PC)	Lipid	0.585849611450479	Fair
met74	1-palmitoleoyl-GPC (16:1)*	Lysophospholipid	Lipid	0.8148796413878	Moderate
met73	1-palmitoleoylglycerol (16:1)*	Monoacylglycerol	Lipid	0.644985489155014	Fair
met72	1-palmitoleoyl-2-linoleoyl-GPC (16:1/18:2)*	Phosphatidylcholine (PC)	Lipid	0.736416093962091	Fair
met71	1-palmitoleoyl-2-linolenoyl-GPC (16:1/18:3)*	Phosphatidylcholine (PC)	Lipid	0.926345824191056	Excellent
met70	1-oleoyl-GPS (18:1)	Lysophospholipid	Lipid	0.850904749935699	Moderate
met69	1-oleoyl-GPI (18:1)*	Lysophospholipid	Lipid	0.55659171365099	Fair
met68	1-oleoyl-GPG (18:1)*	Lysophospholipid	Lipid	0.880557816028093	Moderate
met67	1-oleoyl-GPE (18:1)	Lysophospholipid	Lipid	0.919787620295872	Excellent
met66	1-oleoyl-GPC (18:1)	Lysophospholipid	Lipid	0.891258988770906	Moderate
met65	1-oleoyl-GPA (18:1)	Lysophospholipid	Lipid	0.343069604044165	Poor
met64	1-oleoylglycerol (18:1)	Monoacylglycerol	Lipid	0.398464749095929	Poor
met63	1-oleoyl-2-docosahexaenoyl-GPC (18:1/22:6)*	Phosphatidylcholine (PC)	Lipid	0.853574989928446	Moderate
met62	1-myristoylglycerol (14:0)	Monoacylglycerol	Lipid	0.536495615464834	Fair
met61	1-myristoyl-2-palmitoyl-GPC (14:0/16:0)	Phosphatidylcholine (PC)	Lipid	0.707524259076196	Fair
met60	1-myristoyl-2-arachidonoyl-GPC (14:0/20:4)*	Phosphatidylcholine (PC)	Lipid	0.867865885121643	Moderate
met59	1-methylnicotinamide	Nicotinate and Nicotinamide Metabolism	Cofactors and Vitamins	0.944693151437265	Excellent
met58	1-methylimidazoleacetate	Histidine Metabolism	Amino Acid	0.917530190817992	Excellent
met57	1-methylhistidine	Histidine Metabolism	Amino Acid	0.199038980077159	Poor
met56	1-methylhistamine	Histidine Metabolism	Amino Acid	0.924924046058029	Excellent
met55	1-methylguanidine	Guanidino and Acetamido Metabolism	Amino Acid	0.904791942267103	Excellent
met54	1-methyl-beta-carboline-3-carboxylic acid	Food Component/Plant	Xenobiotics	0.81175802565197	Moderate
met53	N1-methyladenosine	Purine Metabolism, Adenine containing	Nucleotide	0.230066707367547	Poor
met52	1-linoleoyl-GPS (18:2)*	Lysophospholipid	Lipid	0.828235513736361	Moderate
met51	1-linoleoyl-GPI (18:2)*	Lysophospholipid	Lipid	0.597084046152831	Fair
met50	1-linoleoyl-GPG (18:2)*	Lysophospholipid	Lipid	0.906954754506518	Excellent
met49	1-linoleoyl-GPE (18:2)*	Lysophospholipid	Lipid	0.899272133665283	Moderate
met48	1-linoleoyl-GPC (18:2)	Lysophospholipid	Lipid	0.904579368627707	Excellent
met47	1-linoleoyl-GPA (18:2)*	Lysophospholipid	Lipid	0.734615218331654	Fair
met46	1-linoleoylglycerol (18:2)	Monoacylglycerol	Lipid	0.588188083347924	Fair
met45	1-linoleoyl-2-linolenoyl-GPC (18:2/18:3)*	Phosphatidylcholine (PC)	Lipid	0.898047116887904	Moderate
met44	1-linoleoyl-2-arachidonoyl-GPE (18:2/20:4)*	Phosphatidylethanolamine (PE)	Lipid	0.817856923880833	Moderate
met43	1-linoleoyl-2-arachidonoyl-GPC (18:2/20:4n6)*	Phosphatidylcholine (PC)	Lipid	0.873955216274256	Moderate
met42	1-linolenoyl-GPC (18:3)*	Lysophospholipid	Lipid	0.934415365081446	Excellent
met41	1-linolenoylglycerol (18:3)	Monoacylglycerol	Lipid	0.700105100810694	Fair
met40	1-lignoceroyl-GPC (24:0)	Lysophospholipid	Lipid	0.890290921445131	Moderate
met39	1-eicosapentaenoylglycerol (20:5)*	Monoacylglycerol	Lipid	0.214443243264395	Poor
met38	1-docosahexaenoylglycerol (22:6)	Monoacylglycerol	Lipid	0.67125748035285	Fair
met37	1-dihomo-linolenylglycerol (20:3)	Monoacylglycerol	Lipid	0.470426916209554	Poor
met36	1-arachidonylglycerol (20:4)	Monoacylglycerol	Lipid	0.613712563338243	Fair
met35	1-arachidonoyl-GPI (20:4)*	Lysophospholipid	Lipid	0.454163623222089	Poor
met34	1-arachidonoyl-GPE (20:4n6)*	Lysophospholipid	Lipid	0.871802435945482	Moderate
met33	1-arachidonoyl-GPC (20:4n6)*	Lysophospholipid	Lipid	0.900811370505743	Excellent
met32	1-arachidonoyl-GPA (20:4)	Lysophospholipid	Lipid	0.816378476365593	Moderate
met31	17-methylstearate	Fatty Acid, Branched	Lipid	0.745659392265137	Fair
met30	16-hydroxypalmitate	Fatty Acid, Monohydroxy	Lipid	0.244279455391721	Poor
met29	13-HODE + 9-HODE	Fatty Acid, Monohydroxy	Lipid	0.195825890657938	Poor
met28	12-HHTrE	Eicosanoid	Lipid	0.818560491315004	Moderate
met27	12-HETE	Eicosanoid	Lipid	0.782754586943459	Moderate
met26	12,13-DiHOME	Fatty Acid, Dihydroxy	Lipid	0.594325872365132	Fair
met25	10-nonadecenoate (19:1n9)	Long Chain Fatty Acid	Lipid	0.884533776990857	Moderate
met24	10-heptadecenoate (17:1n7)	Long Chain Fatty Acid	Lipid	0.789095650586378	Moderate
met23	1,5-anhydroglucitol (1,5-AG)	Glycolysis, Gluconeogenesis, and Pyruvate Metabolism	Carbohydrate	0.760598492437151	Moderate
met22	1,2-dipalmitoyl-GPC (16:0/16:0)	Phosphatidylcholine (PC)	Lipid	0.937141755417504	Excellent
met21	1,2-dioleoyl-GPI (18:1/18:1)	Phosphatidylinositol (PI)	Lipid	0.0999244330633029	Poor
met20	1,2-dioleoyl-GPE (18:1/18:1)	Phosphatidylethanolamine (PE)	Lipid	0.833403102277103	Moderate
met19	1,2-dioleoyl-GPC (18:1/18:1)	Phosphatidylcholine (PC)	Lipid	0.175041742317088	Poor
met18	1,2-dilinoleoyl-GPE (18:2/18:2)*	Phosphatidylethanolamine (PE)	Lipid	0.86702075779518	Moderate
met17	1,2-dilinoleoyl-GPC (18:2/18:2)	Phosphatidylcholine (PC)	Lipid	0.86510445284472	Moderate
met16	1,2,3-benzenetriol sulfate (2)	Chemical	Xenobiotics	0.761285963147043	Moderate
met15	1-(1-enyl-stearoyl)-GPE (P-18:0)*	Lysoplasmalogen	Lipid	0.748825995648421	Fair
met14	1-(1-enyl-stearoyl)-2-oleoyl-GPE (P-18:0/18:1)	Plasmalogen	Lipid	0.907663313984272	Excellent
met13	1-(1-enyl-stearoyl)-2-linoleoyl-GPE (P-18:0/18:2)*	Plasmalogen	Lipid	0.90607630019866	Excellent
met12	1-(1-enyl-stearoyl)-2-arachidonoyl-GPE (P-18:0/20:4)*	Plasmalogen	Lipid	0.857674998647102	Moderate
met11	1-(1-enyl-palmitoyl)-GPE (P-16:0)*	Lysoplasmalogen	Lipid	0.803114666524167	Moderate
met10	1-(1-enyl-palmitoyl)-GPC (P-16:0)*	Lysoplasmalogen	Lipid	0.905510793351163	Excellent
met9	1-(1-enyl-palmitoyl)-2-palmitoyl-GPC (P-16:0/16:0)*	Plasmalogen	Lipid	0.966981179978716	Excellent
met8	1-(1-enyl-palmitoyl)-2-palmitoleoyl-GPC (P-16:0/16:1)*	Plasmalogen	Lipid	0.843670071747827	Moderate
met7	1-(1-enyl-palmitoyl)-2-oleoyl-GPE (P-16:0/18:1)*	Plasmalogen	Lipid	0.926936814105833	Excellent
met6	1-(1-enyl-palmitoyl)-2-oleoyl-GPC (P-16:0/18:1)*	Plasmalogen	Lipid	0.986786985753098	Excellent
met5	1-(1-enyl-palmitoyl)-2-linoleoyl-GPE (P-16:0/18:2)*	Plasmalogen	Lipid	0.805156651863321	Moderate
met4	1-(1-enyl-palmitoyl)-2-linoleoyl-GPC (P-16:0/18:2)*	Plasmalogen	Lipid	0.976042380241826	Excellent
met3	1-(1-enyl-palmitoyl)-2-arachidonoyl-GPE (P-16:0/20:4)*	Plasmalogen	Lipid	0.937272540283019	Excellent
met2	1-(1-enyl-palmitoyl)-2-arachidonoyl-GPC (P-16:0/20:4)*	Plasmalogen	Lipid	0.97491310035314	Excellent
met1	1-(1-enyl-oleoyl)-GPE (P-18:1)*	Lysoplasmalogen	Lipid	0.820668857796965	Moderate
