# Supplementary material for: Untargeted metabolomics reveals the effects of pre-analytic storage on serum metabolite profiles from healthy cats
Source: PLoS One. 2024 May 30;19(5):e0303500. doi: 10.1371/journal.pone.0303500 (PMC11139287; doi:10.1371/journal.pone.0303500)
Supplement: S1 File — (ZIP) [file pone.0303500.s001.zip › Supporting Info/S4File.csv]

	Biochemical	SuperPathway	SubPathway	condition_pairwise	estimate	SE	df	t.ratio	q-value
1	12,13-DiHOME	Lipid	Fatty Acid, Dihydroxy	(-80C_12 Months) - (-20C_6 Months)	-0.281310807	0.119440714	14	-2.355233808	0.033626221
2	12,13-DiHOME	Lipid	Fatty Acid, Dihydroxy	(-80C_12 Months) - (-20C_12 Months)	0.316145033	0.119440714	14	2.646878297	0.028718183
3	12,13-DiHOME	Lipid	Fatty Acid, Dihydroxy	(-20C_6 Months) - (-20C_12 Months)	0.59745584	0.119440714	14	5.002112105	0.000581265
4	13-HODE + 9-HODE	Lipid	Fatty Acid, Monohydroxy	(-80C_12 Months) - (-20C_6 Months)	-0.523195443	0.165424809	14	-3.162738681	0.010371469
5	13-HODE + 9-HODE	Lipid	Fatty Acid, Monohydroxy	(-80C_12 Months) - (-20C_12 Months)	0.176341207	0.165424809	14	1.065990087	0.304467385
6	13-HODE + 9-HODE	Lipid	Fatty Acid, Monohydroxy	(-20C_6 Months) - (-20C_12 Months)	0.699536649	0.165424809	14	4.228728768	0.002526599
7	1-arachidonoyl-GPC (20:4n6)*	Lipid	Lysophospholipid	(-80C_12 Months) - (-20C_6 Months)	-0.109135095	0.040350286	14	-2.704692002	0.025648195
8	1-arachidonoyl-GPC (20:4n6)*	Lipid	Lysophospholipid	(-80C_12 Months) - (-20C_12 Months)	-0.203642609	0.040350286	14	-5.046869058	0.000535043
9	1-arachidonoyl-GPC (20:4n6)*	Lipid	Lysophospholipid	(-20C_6 Months) - (-20C_12 Months)	-0.094507514	0.040350286	14	-2.342177056	0.034473438
10	1-methylguanidine	Amino Acid	Guanidino and Acetamido Metabolism	(-80C_12 Months) - (-20C_6 Months)	-0.072922343	0.02416753	14	-3.017368409	0.009228223
11	1-methylguanidine	Amino Acid	Guanidino and Acetamido Metabolism	(-80C_12 Months) - (-20C_12 Months)	0.127065461	0.02416753	14	5.257693231	0.000181706
12	1-methylguanidine	Amino Acid	Guanidino and Acetamido Metabolism	(-20C_6 Months) - (-20C_12 Months)	0.199987803	0.02416753	14	8.27506164	2.77E-06
13	1-methylnicotinamide	Cofactors and Vitamins	Nicotinate and Nicotinamide Metabolism	(-80C_12 Months) - (-20C_6 Months)	0.093696026	0.021615937	14	4.334580868	0.001029171
14	1-methylnicotinamide	Cofactors and Vitamins	Nicotinate and Nicotinamide Metabolism	(-80C_12 Months) - (-20C_12 Months)	-0.050582003	0.021615937	14	-2.340032901	0.034614485
15	1-methylnicotinamide	Cofactors and Vitamins	Nicotinate and Nicotinamide Metabolism	(-20C_6 Months) - (-20C_12 Months)	-0.14427803	0.021615937	14	-6.674613769	3.16E-05
16	2'-deoxyuridine	Nucleotide	Pyrimidine Metabolism, Uracil containing	(-80C_12 Months) - (-20C_6 Months)	-0.250516624	0.08013638	14	-3.126128536	0.011154287
17	2'-deoxyuridine	Nucleotide	Pyrimidine Metabolism, Uracil containing	(-80C_12 Months) - (-20C_12 Months)	0.051971728	0.08013638	14	0.648540998	0.52713043
18	2'-deoxyuridine	Nucleotide	Pyrimidine Metabolism, Uracil containing	(-20C_6 Months) - (-20C_12 Months)	0.302488352	0.08013638	14	3.774669534	0.006152699
19	2-methylcitrate/homocitrate	Energy	TCA Cycle	(-80C_12 Months) - (-20C_6 Months)	-0.128885128	0.049530025	14	-2.60216159	0.020889262
20	2-methylcitrate/homocitrate	Energy	TCA Cycle	(-80C_12 Months) - (-20C_12 Months)	0.159058101	0.049530025	14	3.2113471	0.009415899
21	2-methylcitrate/homocitrate	Energy	TCA Cycle	(-20C_6 Months) - (-20C_12 Months)	0.287943229	0.049530025	14	5.81350869	0.000134878
22	3-hydroxyindolin-2-one sulfate	Xenobiotics	Chemical	(-80C_12 Months) - (-20C_6 Months)	0.135837117	0.040535986	14	3.351025393	0.004754256
23	3-hydroxyindolin-2-one sulfate	Xenobiotics	Chemical	(-80C_12 Months) - (-20C_12 Months)	-0.204122247	0.040535986	14	-5.03558119	0.000273164
24	3-hydroxyindolin-2-one sulfate	Xenobiotics	Chemical	(-20C_6 Months) - (-20C_12 Months)	-0.339959365	0.040535986	14	-8.386606583	2.36E-06
25	4-guanidinobutanoate	Amino Acid	Guanidino and Acetamido Metabolism	(-80C_12 Months) - (-20C_6 Months)	-0.323902729	0.085815522	14	-3.774407244	0.003077944
26	4-guanidinobutanoate	Amino Acid	Guanidino and Acetamido Metabolism	(-80C_12 Months) - (-20C_12 Months)	0.209748797	0.085815522	14	2.44418249	0.028359386
27	4-guanidinobutanoate	Amino Acid	Guanidino and Acetamido Metabolism	(-20C_6 Months) - (-20C_12 Months)	0.533651526	0.085815522	14	6.218589734	6.73E-05
28	5-HEPE	Lipid	Eicosanoid	(-80C_12 Months) - (-20C_6 Months)	-1.280599138	0.215613576	14	-5.939325164	5.42E-05
29	5-HEPE	Lipid	Eicosanoid	(-80C_12 Months) - (-20C_12 Months)	-7.77E-16	0.215613576	14	-3.60E-15	1
30	5-HEPE	Lipid	Eicosanoid	(-20C_6 Months) - (-20C_12 Months)	1.280599138	0.215613576	14	5.939325164	5.42E-05
31	5-HETE	Lipid	Eicosanoid	(-80C_12 Months) - (-20C_6 Months)	-1.752387685	0.362079	14	-4.839793761	0.000393344
32	5-HETE	Lipid	Eicosanoid	(-80C_12 Months) - (-20C_12 Months)	0.138745583	0.362079	14	0.383191467	0.707333421
33	5-HETE	Lipid	Eicosanoid	(-20C_6 Months) - (-20C_12 Months)	1.891133268	0.362079	14	5.222985227	0.000387153
34	5-oxoproline	Amino Acid	Glutathione Metabolism	(-80C_12 Months) - (-20C_6 Months)	-0.266138595	0.032061909	14	-8.300771974	8.89E-07
35	5-oxoproline	Amino Acid	Glutathione Metabolism	(-80C_12 Months) - (-20C_12 Months)	0.302270603	0.032061909	14	9.427716957	2.89E-07
36	5-oxoproline	Amino Acid	Glutathione Metabolism	(-20C_6 Months) - (-20C_12 Months)	0.568409198	0.032061909	14	17.72848893	1.64E-10
37	9,10-DiHOME	Lipid	Fatty Acid, Dihydroxy	(-80C_12 Months) - (-20C_6 Months)	-0.150171992	0.100567725	14	-1.493242409	0.157565419
38	9,10-DiHOME	Lipid	Fatty Acid, Dihydroxy	(-80C_12 Months) - (-20C_12 Months)	0.252187024	0.100567725	14	2.507633767	0.037640591
39	9,10-DiHOME	Lipid	Fatty Acid, Dihydroxy	(-20C_6 Months) - (-20C_12 Months)	0.402359016	0.100567725	14	4.000876176	0.00394137
40	alpha-ketoglutarate	Energy	TCA Cycle	(-80C_12 Months) - (-20C_6 Months)	0.389196393	0.048103633	14	8.090789931	1.20E-06
41	alpha-ketoglutarate	Energy	TCA Cycle	(-80C_12 Months) - (-20C_12 Months)	-0.401625266	0.048103633	14	-8.34916694	1.20E-06
42	alpha-ketoglutarate	Energy	TCA Cycle	(-20C_6 Months) - (-20C_12 Months)	-0.790821659	0.048103633	14	-16.43995687	4.51E-10
43	alpha-tocopherol	Cofactors and Vitamins	Tocopherol Metabolism	(-80C_12 Months) - (-20C_6 Months)	0.071636204	0.020817568	14	3.44114186	0.005961048
44	alpha-tocopherol	Cofactors and Vitamins	Tocopherol Metabolism	(-80C_12 Months) - (-20C_12 Months)	-0.040988475	0.020817568	14	-1.968936792	0.06908208
45	alpha-tocopherol	Cofactors and Vitamins	Tocopherol Metabolism	(-20C_6 Months) - (-20C_12 Months)	-0.11262468	0.020817568	14	-5.410078652	0.000275784
46	arachidonate (20:4n6)	Lipid	Polyunsaturated Fatty Acid (n3 and n6)	(-80C_12 Months) - (-20C_6 Months)	-0.362218654	0.108732765	14	-3.331274184	0.007417215
47	arachidonate (20:4n6)	Lipid	Polyunsaturated Fatty Acid (n3 and n6)	(-80C_12 Months) - (-20C_12 Months)	0.218720547	0.108732765	14	2.01154221	0.06392738
48	arachidonate (20:4n6)	Lipid	Polyunsaturated Fatty Acid (n3 and n6)	(-20C_6 Months) - (-20C_12 Months)	0.5809392	0.108732765	14	5.342816394	0.000311383
49	arachidonoylcholine	Lipid	Fatty Acid Metabolism (Acyl Choline)	(-80C_12 Months) - (-20C_6 Months)	-0.396167287	0.09480706	14	-4.178668602	0.001392405
50	arachidonoylcholine	Lipid	Fatty Acid Metabolism (Acyl Choline)	(-80C_12 Months) - (-20C_12 Months)	-0.433187128	0.09480706	14	-4.56914417	0.001312288
51	arachidonoylcholine	Lipid	Fatty Acid Metabolism (Acyl Choline)	(-20C_6 Months) - (-20C_12 Months)	-0.037019841	0.09480706	14	-0.390475567	0.702061896
52	asparagine	Amino Acid	Alanine and Aspartate Metabolism	(-80C_12 Months) - (-20C_6 Months)	0.2665176	0.047505715	14	5.61022184	9.64E-05
53	asparagine	Amino Acid	Alanine and Aspartate Metabolism	(-80C_12 Months) - (-20C_12 Months)	-0.160629944	0.047505715	14	-3.381276199	0.004476563
54	asparagine	Amino Acid	Alanine and Aspartate Metabolism	(-20C_6 Months) - (-20C_12 Months)	-0.427147544	0.047505715	14	-8.99149804	1.03E-06
55	aspartate	Amino Acid	Alanine and Aspartate Metabolism	(-80C_12 Months) - (-20C_6 Months)	-0.498098849	0.08002632	14	-6.224187875	2.22E-05
56	aspartate	Amino Acid	Alanine and Aspartate Metabolism	(-80C_12 Months) - (-20C_12 Months)	0.989878319	0.08002632	14	12.36940951	9.50E-09
57	aspartate	Amino Acid	Alanine and Aspartate Metabolism	(-20C_6 Months) - (-20C_12 Months)	1.487977168	0.08002632	14	18.59359738	8.65E-11
58	bilirubin (Z,Z)	Cofactors and Vitamins	Hemoglobin and Porphyrin Metabolism	(-80C_12 Months) - (-20C_6 Months)	0.239861735	0.086714413	14	2.766111483	0.022736411
59	bilirubin (Z,Z)	Cofactors and Vitamins	Hemoglobin and Porphyrin Metabolism	(-80C_12 Months) - (-20C_12 Months)	-0.171750728	0.086714413	14	-1.980647981	0.067628643
60	bilirubin (Z,Z)	Cofactors and Vitamins	Hemoglobin and Porphyrin Metabolism	(-20C_6 Months) - (-20C_12 Months)	-0.411612462	0.086714413	14	-4.746759464	0.00093706
61	bilirubin (E,Z or Z,E)*	Cofactors and Vitamins	Hemoglobin and Porphyrin Metabolism	(-80C_12 Months) - (-20C_6 Months)	0.368329718	0.157079039	14	2.344868681	0.051445723
62	bilirubin (E,Z or Z,E)*	Cofactors and Vitamins	Hemoglobin and Porphyrin Metabolism	(-80C_12 Months) - (-20C_12 Months)	-0.253888072	0.157079039	14	-1.616307776	0.12833094
63	bilirubin (E,Z or Z,E)*	Cofactors and Vitamins	Hemoglobin and Porphyrin Metabolism	(-20C_6 Months) - (-20C_12 Months)	-0.62221779	0.157079039	14	-3.961176457	0.004260707
64	carnitine	Lipid	Carnitine Metabolism	(-80C_12 Months) - (-20C_6 Months)	0.040160788	0.018124833	14	2.215788059	0.043783933
65	carnitine	Lipid	Carnitine Metabolism	(-80C_12 Months) - (-20C_12 Months)	-0.085275675	0.018124833	14	-4.704908234	0.000507057
66	carnitine	Lipid	Carnitine Metabolism	(-20C_6 Months) - (-20C_12 Months)	-0.125436463	0.018124833	14	-6.920696294	2.13E-05
67	choline	Lipid	Phospholipid Metabolism	(-80C_12 Months) - (-20C_6 Months)	-0.131241088	0.040412151	14	-3.247565033	0.005840929
68	choline	Lipid	Phospholipid Metabolism	(-80C_12 Months) - (-20C_12 Months)	0.224588303	0.040412151	14	5.557444912	0.000105913
69	choline	Lipid	Phospholipid Metabolism	(-20C_6 Months) - (-20C_12 Months)	0.355829391	0.040412151	14	8.805009945	1.32E-06
70	creatine phosphate	Amino Acid	Creatine Metabolism	(-80C_12 Months) - (-20C_6 Months)	0.616320449	0.204544032	14	3.013143147	0.013958793
71	creatine phosphate	Amino Acid	Creatine Metabolism	(-80C_12 Months) - (-20C_12 Months)	-0.530431944	0.204544032	14	-2.59324087	0.021255047
72	creatine phosphate	Amino Acid	Creatine Metabolism	(-20C_6 Months) - (-20C_12 Months)	-1.146752392	0.204544032	14	-5.606384017	0.000194182
73	cysteine s-sulfate	Amino Acid	Methionine, Cysteine, SAM and Taurine Metabolism	(-80C_12 Months) - (-20C_6 Months)	0.309196886	0.154142532	14	2.005915441	0.064587378
74	cysteine s-sulfate	Amino Acid	Methionine, Cysteine, SAM and Taurine Metabolism	(-80C_12 Months) - (-20C_12 Months)	-2.372793377	0.154142532	14	-15.39350198	5.42E-10
75	cysteine s-sulfate	Amino Acid	Methionine, Cysteine, SAM and Taurine Metabolism	(-20C_6 Months) - (-20C_12 Months)	-2.681990262	0.154142532	14	-17.39941742	2.11E-10
76	cysteine-glutathione disulfide	Amino Acid	Glutathione Metabolism	(-80C_12 Months) - (-20C_6 Months)	0.004905787	0.072375545	14	0.067782383	0.946917419
77	cysteine-glutathione disulfide	Amino Acid	Glutathione Metabolism	(-80C_12 Months) - (-20C_12 Months)	-2.775209171	0.072375545	14	-38.34457014	2.10E-15
78	cysteine-glutathione disulfide	Amino Acid	Glutathione Metabolism	(-20C_6 Months) - (-20C_12 Months)	-2.780114958	0.072375545	14	-38.41235252	2.10E-15
79	cystine	Amino Acid	Methionine, Cysteine, SAM and Taurine Metabolism	(-80C_12 Months) - (-20C_6 Months)	-0.221281473	0.161693039	14	-1.368528133	0.192707966
80	cystine	Amino Acid	Methionine, Cysteine, SAM and Taurine Metabolism	(-80C_12 Months) - (-20C_12 Months)	-2.071497415	0.161693039	14	-12.8112962	1.21E-08
81	cystine	Amino Acid	Methionine, Cysteine, SAM and Taurine Metabolism	(-20C_6 Months) - (-20C_12 Months)	-1.850215942	0.161693039	14	-11.44276807	2.58E-08
82	dihomo-linolenoyl-choline	Lipid	Fatty Acid Metabolism (Acyl Choline)	(-80C_12 Months) - (-20C_6 Months)	-0.572396721	0.119880506	14	-4.774727275	0.000444481
83	dihomo-linolenoyl-choline	Lipid	Fatty Acid Metabolism (Acyl Choline)	(-80C_12 Months) - (-20C_12 Months)	-0.621312123	0.119880506	14	-5.182761941	0.000416694
84	dihomo-linolenoyl-choline	Lipid	Fatty Acid Metabolism (Acyl Choline)	(-20C_6 Months) - (-20C_12 Months)	-0.048915402	0.119880506	14	-0.408034666	0.689420017
85	dihydroorotate	Nucleotide	Pyrimidine Metabolism, Orotate containing	(-80C_12 Months) - (-20C_6 Months)	0.582750385	0.166676089	14	3.496304655	0.005341899
86	dihydroorotate	Nucleotide	Pyrimidine Metabolism, Orotate containing	(-80C_12 Months) - (-20C_12 Months)	-0.314817624	0.166676089	14	-1.888798967	0.079813724
87	dihydroorotate	Nucleotide	Pyrimidine Metabolism, Orotate containing	(-20C_6 Months) - (-20C_12 Months)	-0.897568009	0.166676089	14	-5.385103622	0.00028848
88	docosahexaenoate (DHA; 22:6n3)	Lipid	Polyunsaturated Fatty Acid (n3 and n6)	(-80C_12 Months) - (-20C_6 Months)	-0.474789505	0.155347201	14	-3.056311934	0.012813189
89	docosahexaenoate (DHA; 22:6n3)	Lipid	Polyunsaturated Fatty Acid (n3 and n6)	(-80C_12 Months) - (-20C_12 Months)	0.340639846	0.155347201	14	2.192764615	0.045715841
90	docosahexaenoate (DHA; 22:6n3)	Lipid	Polyunsaturated Fatty Acid (n3 and n6)	(-20C_6 Months) - (-20C_12 Months)	0.81542935	0.155347201	14	5.249076549	0.000369162
91	docosapentaenoate (n3 DPA; 22:5n3)	Lipid	Polyunsaturated Fatty Acid (n3 and n6)	(-80C_12 Months) - (-20C_6 Months)	-0.349090047	0.138964194	14	-2.512086284	0.037317946
92	docosapentaenoate (n3 DPA; 22:5n3)	Lipid	Polyunsaturated Fatty Acid (n3 and n6)	(-80C_12 Months) - (-20C_12 Months)	0.312296178	0.138964194	14	2.247313987	0.041262323
93	docosapentaenoate (n3 DPA; 22:5n3)	Lipid	Polyunsaturated Fatty Acid (n3 and n6)	(-20C_6 Months) - (-20C_12 Months)	0.661386225	0.138964194	14	4.759400271	0.000914996
94	docosapentaenoate (n6 DPA; 22:5n6)	Lipid	Polyunsaturated Fatty Acid (n3 and n6)	(-80C_12 Months) - (-20C_6 Months)	-0.342563722	0.096451181	14	-3.551679924	0.004785399
95	docosapentaenoate (n6 DPA; 22:5n6)	Lipid	Polyunsaturated Fatty Acid (n3 and n6)	(-80C_12 Months) - (-20C_12 Months)	0.318206689	0.096451181	14	3.299147681	0.005271217
96	docosapentaenoate (n6 DPA; 22:5n6)	Lipid	Polyunsaturated Fatty Acid (n3 and n6)	(-20C_6 Months) - (-20C_12 Months)	0.660770412	0.096451181	14	6.850827606	2.38E-05
97	eicosapentaenoate (EPA; 20:5n3)	Lipid	Polyunsaturated Fatty Acid (n3 and n6)	(-80C_12 Months) - (-20C_6 Months)	-0.477885574	0.19951507	14	-2.395235479	0.046727764
98	eicosapentaenoate (EPA; 20:5n3)	Lipid	Polyunsaturated Fatty Acid (n3 and n6)	(-80C_12 Months) - (-20C_12 Months)	0.326815848	0.19951507	14	1.638050937	0.123682276
99	eicosapentaenoate (EPA; 20:5n3)	Lipid	Polyunsaturated Fatty Acid (n3 and n6)	(-20C_6 Months) - (-20C_12 Months)	0.804701422	0.19951507	14	4.033286416	0.003698827
100	felinine	Amino Acid	Felinine Metabolism	(-80C_12 Months) - (-20C_6 Months)	-0.081429592	0.032774556	14	-2.484536882	0.034774186
101	felinine	Amino Acid	Felinine Metabolism	(-80C_12 Months) - (-20C_12 Months)	0.076614297	0.032774556	14	2.337615121	0.034774186
102	felinine	Amino Acid	Felinine Metabolism	(-20C_6 Months) - (-20C_12 Months)	0.158043889	0.032774556	14	4.822152003	0.000813153
103	gamma-glutamyl-alpha-lysine	Peptide	Gamma-glutamyl Amino Acid	(-80C_12 Months) - (-20C_6 Months)	-0.414815778	0.076774332	14	-5.403052875	9.31E-05
104	gamma-glutamyl-alpha-lysine	Peptide	Gamma-glutamyl Amino Acid	(-80C_12 Months) - (-20C_12 Months)	0.958785048	0.076774332	14	12.48835408	8.39E-09
105	gamma-glutamyl-alpha-lysine	Peptide	Gamma-glutamyl Amino Acid	(-20C_6 Months) - (-20C_12 Months)	1.373600826	0.076774332	14	17.89140696	1.45E-10
106	gamma-glutamylfelinylglycine*	Amino Acid	Felinine Metabolism	(-80C_12 Months) - (-20C_6 Months)	0.137032241	0.0367068	14	3.733156791	0.003339495
107	gamma-glutamylfelinylglycine*	Amino Acid	Felinine Metabolism	(-80C_12 Months) - (-20C_12 Months)	-0.079359427	0.0367068	14	-2.161981589	0.048423354
108	gamma-glutamylfelinylglycine*	Amino Acid	Felinine Metabolism	(-20C_6 Months) - (-20C_12 Months)	-0.216391668	0.0367068	14	-5.89513838	0.000117023
109	gamma-glutamylglutamate	Peptide	Gamma-glutamyl Amino Acid	(-80C_12 Months) - (-20C_6 Months)	-0.501851761	0.081957188	14	-6.12334038	2.64E-05
110	gamma-glutamylglutamate	Peptide	Gamma-glutamyl Amino Acid	(-80C_12 Months) - (-20C_12 Months)	0.610877366	0.081957188	14	7.453615447	4.63E-06
111	gamma-glutamylglutamate	Peptide	Gamma-glutamyl Amino Acid	(-20C_6 Months) - (-20C_12 Months)	1.112729127	0.081957188	14	13.57695583	5.67E-09
112	gamma-glutamylglycine	Peptide	Gamma-glutamyl Amino Acid	(-80C_12 Months) - (-20C_6 Months)	-0.239314172	0.036235042	14	-6.604495412	1.18E-05
113	gamma-glutamylglycine	Peptide	Gamma-glutamyl Amino Acid	(-80C_12 Months) - (-20C_12 Months)	0.361877158	0.036235042	14	9.986938965	1.42E-07
114	gamma-glutamylglycine	Peptide	Gamma-glutamyl Amino Acid	(-20C_6 Months) - (-20C_12 Months)	0.601191329	0.036235042	14	16.59143438	3.99E-10
115	gamma-glutamylleucine	Peptide	Gamma-glutamyl Amino Acid	(-80C_12 Months) - (-20C_6 Months)	-0.104881644	0.025368754	14	-4.134284342	0.001518153
116	gamma-glutamylleucine	Peptide	Gamma-glutamyl Amino Acid	(-80C_12 Months) - (-20C_12 Months)	0.077755453	0.025368754	14	3.065008709	0.008395941
117	gamma-glutamylleucine	Peptide	Gamma-glutamyl Amino Acid	(-20C_6 Months) - (-20C_12 Months)	0.182637097	0.025368754	14	7.199293051	1.37E-05
118	gamma-glutamylmethionine	Peptide	Gamma-glutamyl Amino Acid	(-80C_12 Months) - (-20C_6 Months)	0.160072585	0.048769175	14	3.282249183	0.005451463
119	gamma-glutamylmethionine	Peptide	Gamma-glutamyl Amino Acid	(-80C_12 Months) - (-20C_12 Months)	-0.163315372	0.048769175	14	-3.34874175	0.005451463
120	gamma-glutamylmethionine	Peptide	Gamma-glutamyl Amino Acid	(-20C_6 Months) - (-20C_12 Months)	-0.323387957	0.048769175	14	-6.630990933	3.39E-05
121	gamma-glutamylserine	Peptide	Gamma-glutamyl Amino Acid	(-80C_12 Months) - (-20C_6 Months)	0.038108542	0.025199245	14	1.512289003	0.152702324
122	gamma-glutamylserine	Peptide	Gamma-glutamyl Amino Acid	(-80C_12 Months) - (-20C_12 Months)	-0.085633063	0.025199245	14	-3.398239204	0.006492036
123	gamma-glutamylserine	Peptide	Gamma-glutamyl Amino Acid	(-20C_6 Months) - (-20C_12 Months)	-0.123741605	0.025199245	14	-4.910528207	0.000689212
124	gamma-glutamyltryptophan	Peptide	Gamma-glutamyl Amino Acid	(-80C_12 Months) - (-20C_6 Months)	0.072851838	0.037733937	14	1.930671548	0.074031418
125	gamma-glutamyltryptophan	Peptide	Gamma-glutamyl Amino Acid	(-80C_12 Months) - (-20C_12 Months)	0.153212463	0.037733937	14	4.060336035	0.00350809
126	gamma-glutamyltryptophan	Peptide	Gamma-glutamyl Amino Acid	(-20C_6 Months) - (-20C_12 Months)	0.080360625	0.037733937	14	2.129664487	0.074031418
127	gamma-glutamylvaline	Peptide	Gamma-glutamyl Amino Acid	(-80C_12 Months) - (-20C_6 Months)	-0.056106767	0.016750369	14	-3.349583961	0.004767911
128	gamma-glutamylvaline	Peptide	Gamma-glutamyl Amino Acid	(-80C_12 Months) - (-20C_12 Months)	0.088257943	0.016750369	14	5.269014873	0.000178
129	gamma-glutamylvaline	Peptide	Gamma-glutamyl Amino Acid	(-20C_6 Months) - (-20C_12 Months)	0.14436471	0.016750369	14	8.618598834	1.71E-06
130	glutamate	Amino Acid	Glutamate Metabolism	(-80C_12 Months) - (-20C_6 Months)	-0.33297445	0.034608693	14	-9.6211218	1.50E-07
131	glutamate	Amino Acid	Glutamate Metabolism	(-80C_12 Months) - (-20C_12 Months)	0.3687721	0.034608693	14	10.65547606	6.35E-08
132	glutamate	Amino Acid	Glutamate Metabolism	(-20C_6 Months) - (-20C_12 Months)	0.70174655	0.034608693	14	20.27659786	2.68E-11
133	glutamine	Amino Acid	Glutamate Metabolism	(-80C_12 Months) - (-20C_6 Months)	0.076086334	0.021330099	14	3.567087785	0.004641212
134	glutamine	Amino Acid	Glutamate Metabolism	(-80C_12 Months) - (-20C_12 Months)	-0.028478743	0.021330099	14	-1.335143509	0.203134316
135	glutamine	Amino Acid	Glutamate Metabolism	(-20C_6 Months) - (-20C_12 Months)	-0.104565077	0.021330099	14	-4.902231294	0.000699967
136	glutathione, oxidized (GSSG)	Amino Acid	Glutathione Metabolism	(-80C_12 Months) - (-20C_6 Months)	0.063400517	0.127433052	14	0.497520197	0.626545017
137	glutathione, oxidized (GSSG)	Amino Acid	Glutathione Metabolism	(-80C_12 Months) - (-20C_12 Months)	-2.970886569	0.127433052	14	-23.31331262	2.00E-12
138	glutathione, oxidized (GSSG)	Amino Acid	Glutathione Metabolism	(-20C_6 Months) - (-20C_12 Months)	-3.034287086	0.127433052	14	-23.81083281	2.00E-12
139	glycerate	Carbohydrate	Glycolysis, Gluconeogenesis, and Pyruvate Metabolism	(-80C_12 Months) - (-20C_6 Months)	-0.078949438	0.037817827	14	-2.087624889	0.055590329
140	glycerate	Carbohydrate	Glycolysis, Gluconeogenesis, and Pyruvate Metabolism	(-80C_12 Months) - (-20C_12 Months)	0.305602971	0.037817827	14	8.08092353	1.83E-06
141	glycerate	Carbohydrate	Glycolysis, Gluconeogenesis, and Pyruvate Metabolism	(-20C_6 Months) - (-20C_12 Months)	0.384552408	0.037817827	14	10.16854842	2.28E-07
142	glycylleucine	Peptide	Dipeptide	(-80C_12 Months) - (-20C_6 Months)	-0.297530282	0.088269998	14	-3.370684132	0.004571896
143	glycylleucine	Peptide	Dipeptide	(-80C_12 Months) - (-20C_12 Months)	0.644312716	0.088269998	14	7.299339851	5.87E-06
144	glycylleucine	Peptide	Dipeptide	(-20C_6 Months) - (-20C_12 Months)	0.941842999	0.088269998	14	10.67002398	1.25E-07
145	glycylvaline	Peptide	Dipeptide	(-80C_12 Months) - (-20C_6 Months)	-0.537607898	0.146035888	14	-3.681340959	0.002466809
146	glycylvaline	Peptide	Dipeptide	(-80C_12 Months) - (-20C_12 Months)	1.312220034	0.146035888	14	8.985599687	5.18E-07
147	glycylvaline	Peptide	Dipeptide	(-20C_6 Months) - (-20C_12 Months)	1.849827931	0.146035888	14	12.66694065	1.40E-08
148	linoleoylcholine*	Lipid	Fatty Acid Metabolism (Acyl Choline)	(-80C_12 Months) - (-20C_6 Months)	-0.395153155	0.095752163	14	-4.126832684	0.001540377
149	linoleoylcholine*	Lipid	Fatty Acid Metabolism (Acyl Choline)	(-80C_12 Months) - (-20C_12 Months)	-0.498904959	0.095752163	14	-5.210377966	0.00039617
150	linoleoylcholine*	Lipid	Fatty Acid Metabolism (Acyl Choline)	(-20C_6 Months) - (-20C_12 Months)	-0.103751804	0.095752163	14	-1.083545282	0.296875278
151	mead acid (20:3n9)	Lipid	Polyunsaturated Fatty Acid (n3 and n6)	(-80C_12 Months) - (-20C_6 Months)	-0.286418627	0.113548817	14	-2.522427212	0.03657881
152	mead acid (20:3n9)	Lipid	Polyunsaturated Fatty Acid (n3 and n6)	(-80C_12 Months) - (-20C_12 Months)	0.173891033	0.113548817	14	1.531420907	0.147945608
153	mead acid (20:3n9)	Lipid	Polyunsaturated Fatty Acid (n3 and n6)	(-20C_6 Months) - (-20C_12 Months)	0.460309659	0.113548817	14	4.053848119	0.003552904
154	methionine sulfoxide	Amino Acid	Methionine, Cysteine, SAM and Taurine Metabolism	(-80C_12 Months) - (-20C_6 Months)	-0.003342287	0.010756226	14	-0.310730486	0.760583617
155	methionine sulfoxide	Amino Acid	Methionine, Cysteine, SAM and Taurine Metabolism	(-80C_12 Months) - (-20C_12 Months)	0.038347212	0.010756226	14	3.565117731	0.004659401
156	methionine sulfoxide	Amino Acid	Methionine, Cysteine, SAM and Taurine Metabolism	(-20C_6 Months) - (-20C_12 Months)	0.0416895	0.010756226	14	3.875848217	0.004659401
157	N('1)-acetylspermidine	Amino Acid	Polyamine Metabolism	(-80C_12 Months) - (-20C_6 Months)	0.612668935	0.132094545	14	4.638109272	0.000575466
158	N('1)-acetylspermidine	Amino Acid	Polyamine Metabolism	(-80C_12 Months) - (-20C_12 Months)	-0.288016375	0.132094545	14	-2.180380535	0.046787644
159	N('1)-acetylspermidine	Amino Acid	Polyamine Metabolism	(-20C_6 Months) - (-20C_12 Months)	-0.900685311	0.132094545	14	-6.818489808	2.50E-05
160	N-acetylglycine	Amino Acid	Glycine, Serine and Threonine Metabolism	(-80C_12 Months) - (-20C_6 Months)	-0.139859124	0.037695908	14	-3.710193796	0.00349474
161	N-acetylglycine	Amino Acid	Glycine, Serine and Threonine Metabolism	(-80C_12 Months) - (-20C_12 Months)	0.06305236	0.037695908	14	1.67265794	0.116584117
162	N-acetylglycine	Amino Acid	Glycine, Serine and Threonine Metabolism	(-20C_6 Months) - (-20C_12 Months)	0.202911484	0.037695908	14	5.382851736	0.000289654
163	N-acetylserine	Amino Acid	Glycine, Serine and Threonine Metabolism	(-80C_12 Months) - (-20C_6 Months)	-0.024224571	0.033208786	14	-0.729462712	0.477746543
164	N-acetylserine	Amino Acid	Glycine, Serine and Threonine Metabolism	(-80C_12 Months) - (-20C_12 Months)	0.235412359	0.033208786	14	7.088857778	8.15E-06
165	N-acetylserine	Amino Acid	Glycine, Serine and Threonine Metabolism	(-20C_6 Months) - (-20C_12 Months)	0.259636929	0.033208786	14	7.818320491	5.36E-06
166	nicotinate ribonucleoside	Cofactors and Vitamins	Nicotinate and Nicotinamide Metabolism	(-80C_12 Months) - (-20C_6 Months)	0.506958293	0.15680579	14	3.233032991	0.006012249
167	nicotinate ribonucleoside	Cofactors and Vitamins	Nicotinate and Nicotinamide Metabolism	(-80C_12 Months) - (-20C_12 Months)	-0.571168654	0.15680579	14	-3.642522725	0.003996083
168	nicotinate ribonucleoside	Cofactors and Vitamins	Nicotinate and Nicotinamide Metabolism	(-20C_6 Months) - (-20C_12 Months)	-1.078126946	0.15680579	14	-6.875555717	2.28E-05
169	oleoylcholine	Lipid	Fatty Acid Metabolism (Acyl Choline)	(-80C_12 Months) - (-20C_6 Months)	-0.399789884	0.100998011	14	-3.958393626	0.002142028
170	oleoylcholine	Lipid	Fatty Acid Metabolism (Acyl Choline)	(-80C_12 Months) - (-20C_12 Months)	-0.483138511	0.100998011	14	-4.783643803	0.00087417
171	oleoylcholine	Lipid	Fatty Acid Metabolism (Acyl Choline)	(-20C_6 Months) - (-20C_12 Months)	-0.083348627	0.100998011	14	-0.825250177	0.423069138
172	ornithine	Amino Acid	Urea cycle; Arginine and Proline Metabolism	(-80C_12 Months) - (-20C_6 Months)	-0.004033463	0.012675912	14	-0.318199038	0.755030963
173	ornithine	Amino Acid	Urea cycle; Arginine and Proline Metabolism	(-80C_12 Months) - (-20C_12 Months)	0.056718457	0.012675912	14	4.474506932	0.000786257
174	ornithine	Amino Acid	Urea cycle; Arginine and Proline Metabolism	(-20C_6 Months) - (-20C_12 Months)	0.06075192	0.012675912	14	4.792705971	0.000786257
175	oxalate (ethanedioate)	Cofactors and Vitamins	Ascorbate and Aldarate Metabolism	(-80C_12 Months) - (-20C_6 Months)	0.045418842	0.052369611	14	0.867274763	0.400412752
176	oxalate (ethanedioate)	Cofactors and Vitamins	Ascorbate and Aldarate Metabolism	(-80C_12 Months) - (-20C_12 Months)	-0.695470185	0.052369611	14	-13.28003353	3.78E-09
177	oxalate (ethanedioate)	Cofactors and Vitamins	Ascorbate and Aldarate Metabolism	(-20C_6 Months) - (-20C_12 Months)	-0.740889027	0.052369611	14	-14.14730829	3.30E-09
178	palmitoylcholine	Lipid	Fatty Acid Metabolism (Acyl Choline)	(-80C_12 Months) - (-20C_6 Months)	-0.389943815	0.096394806	14	-4.045278262	0.001806498
179	palmitoylcholine	Lipid	Fatty Acid Metabolism (Acyl Choline)	(-80C_12 Months) - (-20C_12 Months)	-0.467506396	0.096394806	14	-4.8499127	0.000771911
180	palmitoylcholine	Lipid	Fatty Acid Metabolism (Acyl Choline)	(-20C_6 Months) - (-20C_12 Months)	-0.077562581	0.096394806	14	-0.804634438	0.434482833
181	phenylpyruvate	Amino Acid	Phenylalanine Metabolism	(-80C_12 Months) - (-20C_6 Months)	-0.334831743	0.11434091	14	-2.928363468	0.011007178
182	phenylpyruvate	Amino Acid	Phenylalanine Metabolism	(-80C_12 Months) - (-20C_12 Months)	0.954233906	0.11434091	14	8.345516113	1.25E-06
183	phenylpyruvate	Amino Acid	Phenylalanine Metabolism	(-20C_6 Months) - (-20C_12 Months)	1.289065649	0.11434091	14	11.27387958	6.23E-08
184	phosphate	Energy	Oxidative Phosphorylation	(-80C_12 Months) - (-20C_6 Months)	0.144562563	0.035919228	14	4.024656732	0.00125396
185	phosphate	Energy	Oxidative Phosphorylation	(-80C_12 Months) - (-20C_12 Months)	-0.236822264	0.035919228	14	-6.593189117	1.80E-05
186	phosphate	Energy	Oxidative Phosphorylation	(-20C_6 Months) - (-20C_12 Months)	-0.381384827	0.035919228	14	-10.61784585	1.33E-07
187	choline phosphate	Lipid	Phospholipid Metabolism	(-80C_12 Months) - (-20C_6 Months)	0.392928793	0.144641273	14	2.716574496	0.016705282
188	choline phosphate	Lipid	Phospholipid Metabolism	(-80C_12 Months) - (-20C_12 Months)	-0.532608546	0.144641273	14	-3.682272252	0.003693394
189	choline phosphate	Lipid	Phospholipid Metabolism	(-20C_6 Months) - (-20C_12 Months)	-0.925537339	0.144641273	14	-6.398846749	4.97E-05
190	phosphoethanolamine	Lipid	Phospholipid Metabolism	(-80C_12 Months) - (-20C_6 Months)	0.538803098	0.162001549	14	3.32591325	0.006682536
191	phosphoethanolamine	Lipid	Phospholipid Metabolism	(-80C_12 Months) - (-20C_12 Months)	-0.515146729	0.162001549	14	-3.179887673	0.006682536
192	phosphoethanolamine	Lipid	Phospholipid Metabolism	(-20C_6 Months) - (-20C_12 Months)	-1.053949827	0.162001549	14	-6.505800922	4.17E-05
193	pterin	Cofactors and Vitamins	Pterin Metabolism	(-80C_12 Months) - (-20C_6 Months)	-5.29E-16	0.080583918	14	-6.56E-15	1
194	pterin	Cofactors and Vitamins	Pterin Metabolism	(-80C_12 Months) - (-20C_12 Months)	-0.377524611	0.080583918	14	-4.684862964	0.000526656
195	pterin	Cofactors and Vitamins	Pterin Metabolism	(-20C_6 Months) - (-20C_12 Months)	-0.377524611	0.080583918	14	-4.684862964	0.000526656
196	pyruvate	Carbohydrate	Glycolysis, Gluconeogenesis, and Pyruvate Metabolism	(-80C_12 Months) - (-20C_6 Months)	0.139648213	0.054135057	14	2.57962625	0.02182524
197	pyruvate	Carbohydrate	Glycolysis, Gluconeogenesis, and Pyruvate Metabolism	(-80C_12 Months) - (-20C_12 Months)	-0.298721378	0.054135057	14	-5.518076392	0.000113615
198	pyruvate	Carbohydrate	Glycolysis, Gluconeogenesis, and Pyruvate Metabolism	(-20C_6 Months) - (-20C_12 Months)	-0.438369592	0.054135057	14	-8.097702641	3.57E-06
199	sedoheptulose	Carbohydrate	Pentose Metabolism	(-80C_12 Months) - (-20C_6 Months)	-0.204639343	0.094590063	14	-2.163433833	0.048292335
200	sedoheptulose	Carbohydrate	Pentose Metabolism	(-80C_12 Months) - (-20C_12 Months)	0.319318138	0.094590063	14	3.3758106	0.006788257
201	sedoheptulose	Carbohydrate	Pentose Metabolism	(-20C_6 Months) - (-20C_12 Months)	0.523957481	0.094590063	14	5.539244432	0.000218807
202	S-methylglutathione	Amino Acid	Glutathione Metabolism	(-80C_12 Months) - (-20C_6 Months)	0.177936223	0.124320076	14	1.431275049	0.174294888
203	S-methylglutathione	Amino Acid	Glutathione Metabolism	(-80C_12 Months) - (-20C_12 Months)	-0.313070269	0.124320076	14	-2.518259947	0.036874966
204	S-methylglutathione	Amino Acid	Glutathione Metabolism	(-20C_6 Months) - (-20C_12 Months)	-0.491006492	0.124320076	14	-3.949534996	0.00435926
205	stearoyl-arachidonoyl-glycerol (18:0/20:4) [1]*	Lipid	Diacylglycerol	(-80C_12 Months) - (-20C_6 Months)	-0.057700138	0.038884693	14	-1.483877955	0.160003768
206	stearoyl-arachidonoyl-glycerol (18:0/20:4) [1]*	Lipid	Diacylglycerol	(-80C_12 Months) - (-20C_12 Months)	-0.173804931	0.038884693	14	-4.469751957	0.001586913
207	stearoyl-arachidonoyl-glycerol (18:0/20:4) [1]*	Lipid	Diacylglycerol	(-20C_6 Months) - (-20C_12 Months)	-0.116104793	0.038884693	14	-2.985874002	0.014734009
208	stearoyl-arachidonoyl-glycerol (18:0/20:4) [2]*	Lipid	Diacylglycerol	(-80C_12 Months) - (-20C_6 Months)	-0.081857154	0.044321298	14	-1.846903357	0.086003466
209	stearoyl-arachidonoyl-glycerol (18:0/20:4) [2]*	Lipid	Diacylglycerol	(-80C_12 Months) - (-20C_12 Months)	-0.193315103	0.044321298	14	-4.361675116	0.001953481
210	stearoyl-arachidonoyl-glycerol (18:0/20:4) [2]*	Lipid	Diacylglycerol	(-20C_6 Months) - (-20C_12 Months)	-0.111457948	0.044321298	14	-2.514771759	0.037124631
211	stearoylcholine*	Lipid	Fatty Acid Metabolism (Acyl Choline)	(-80C_12 Months) - (-20C_6 Months)	-0.468345232	0.105956953	14	-4.420146288	0.000872737
212	stearoylcholine*	Lipid	Fatty Acid Metabolism (Acyl Choline)	(-80C_12 Months) - (-20C_12 Months)	-0.518736932	0.105956953	14	-4.895732824	0.000708512
213	stearoylcholine*	Lipid	Fatty Acid Metabolism (Acyl Choline)	(-20C_6 Months) - (-20C_12 Months)	-0.0503917	0.105956953	14	-0.475586537	0.641704289
214	suberoylcarnitine (C8-DC)	Lipid	Fatty Acid Metabolism(Acyl Carnitine)	(-80C_12 Months) - (-20C_6 Months)	0.40107543	0.133824377	14	2.997028186	0.014411908
215	suberoylcarnitine (C8-DC)	Lipid	Fatty Acid Metabolism(Acyl Carnitine)	(-80C_12 Months) - (-20C_12 Months)	-0.166729894	0.133824377	14	-1.245885818	0.233253391
216	suberoylcarnitine (C8-DC)	Lipid	Fatty Acid Metabolism(Acyl Carnitine)	(-20C_6 Months) - (-20C_12 Months)	-0.567805324	0.133824377	14	-4.242914005	0.002457988
217	tartronate (hydroxymalonate)	Xenobiotics	Bacterial/Fungal	(-80C_12 Months) - (-20C_6 Months)	0.258962626	0.151597504	14	1.708224869	0.109661508
218	tartronate (hydroxymalonate)	Xenobiotics	Bacterial/Fungal	(-80C_12 Months) - (-20C_12 Months)	1.208795792	0.151597504	14	7.973718304	4.27E-06
219	tartronate (hydroxymalonate)	Xenobiotics	Bacterial/Fungal	(-20C_6 Months) - (-20C_12 Months)	0.949833165	0.151597504	14	6.265493435	3.11E-05
220	threonate	Cofactors and Vitamins	Ascorbate and Aldarate Metabolism	(-80C_12 Months) - (-20C_6 Months)	-0.025799551	0.073087933	14	-0.35299331	0.729351804
221	threonate	Cofactors and Vitamins	Ascorbate and Aldarate Metabolism	(-80C_12 Months) - (-20C_12 Months)	-0.518276218	0.073087933	14	-7.091132503	1.42E-05
222	threonate	Cofactors and Vitamins	Ascorbate and Aldarate Metabolism	(-20C_6 Months) - (-20C_12 Months)	-0.492476667	0.073087933	14	-6.738139193	1.42E-05
223	tryptophan betaine	Amino Acid	Tryptophan Metabolism	(-80C_12 Months) - (-20C_6 Months)	-0.016757349	0.029902399	14	-0.560401479	0.584062812
224	tryptophan betaine	Amino Acid	Tryptophan Metabolism	(-80C_12 Months) - (-20C_12 Months)	-0.134895681	0.029902399	14	-4.511199291	0.001465827
225	tryptophan betaine	Amino Acid	Tryptophan Metabolism	(-20C_6 Months) - (-20C_12 Months)	-0.118138332	0.029902399	14	-3.950797813	0.002174229
