# Supplementary material for: Untargeted metabolomics reveals the effects of pre-analytic storage on serum metabolite profiles from healthy cats
Source: PLoS One. 2024 May 30;19(5):e0303500. doi: 10.1371/journal.pone.0303500 (PMC11139287; doi:10.1371/journal.pone.0303500)
Supplement: S1 File — (ZIP) [file pone.0303500.s001.zip › Supporting Info/S3File.csv]

	Biochemical	SuperPathway	SubPathway	F.value	p-value	q-value
met1	1-(1-enyl-oleoyl)-GPE (P-18:1)*	Lipid	Lysoplasmalogen	1.322216317	0.29786075	0.846755962
met2	1-(1-enyl-palmitoyl)-2-arachidonoyl-GPC (P-16:0/20:4)*	Lipid	Plasmalogen	0.474663536	0.631749262	0.923307418
met3	1-(1-enyl-palmitoyl)-2-arachidonoyl-GPE (P-16:0/20:4)*	Lipid	Plasmalogen	0.856465542	0.445754575	0.899345494
met4	1-(1-enyl-palmitoyl)-2-linoleoyl-GPC (P-16:0/18:2)*	Lipid	Plasmalogen	0.454500021	0.643808399	0.923307418
met5	1-(1-enyl-palmitoyl)-2-linoleoyl-GPE (P-16:0/18:2)*	Lipid	Plasmalogen	0.427373778	0.660449049	0.923307418
met6	1-(1-enyl-palmitoyl)-2-oleoyl-GPC (P-16:0/18:1)*	Lipid	Plasmalogen	0.567775217	0.579306916	0.923307418
met7	1-(1-enyl-palmitoyl)-2-oleoyl-GPE (P-16:0/18:1)*	Lipid	Plasmalogen	0.859241887	0.444653476	0.899345494
met8	1-(1-enyl-palmitoyl)-2-palmitoleoyl-GPC (P-16:0/16:1)*	Lipid	Plasmalogen	1.056142271	0.373935235	0.865791374
met9	1-(1-enyl-palmitoyl)-2-palmitoyl-GPC (P-16:0/16:0)*	Lipid	Plasmalogen	0.652954835	0.53565138	0.923307418
met10	1-(1-enyl-palmitoyl)-GPC (P-16:0)*	Lipid	Lysoplasmalogen	1.195534372	0.331623537	0.863196573
met11	1-(1-enyl-palmitoyl)-GPE (P-16:0)*	Lipid	Lysoplasmalogen	3.413527161	0.06201565	0.366634553
met12	1-(1-enyl-stearoyl)-2-arachidonoyl-GPE (P-18:0/20:4)*	Lipid	Plasmalogen	0.318402719	0.732440162	0.925235091
met13	1-(1-enyl-stearoyl)-2-linoleoyl-GPE (P-18:0/18:2)*	Lipid	Plasmalogen	0.348869885	0.711446707	0.924064244
met14	1-(1-enyl-stearoyl)-2-oleoyl-GPE (P-18:0/18:1)	Lipid	Plasmalogen	0.028263712	0.972187292	0.953022206
met15	1-(1-enyl-stearoyl)-GPE (P-18:0)*	Lipid	Lysoplasmalogen	0.886992148	0.433816854	0.899345494
met16	1,2,3-benzenetriol sulfate (2)	Xenobiotics	Chemical	0.870906314	0.440061199	0.899345494
met17	1,2-dilinoleoyl-GPC (18:2/18:2)	Lipid	Phosphatidylcholine (PC)	0.479929272	0.628642648	0.923307418
met18	1,2-dilinoleoyl-GPE (18:2/18:2)*	Lipid	Phosphatidylethanolamine (PE)	1.199800545	0.330417666	0.863196573
met19	1,2-dioleoyl-GPC (18:1/18:1)	Lipid	Phosphatidylcholine (PC)	0.797669579	0.469821062	0.917379028
met20	1,2-dioleoyl-GPE (18:1/18:1)	Lipid	Phosphatidylethanolamine (PE)	0.402386304	0.676213849	0.923307418
met21	1,2-dioleoyl-GPI (18:1/18:1)	Lipid	Phosphatidylinositol (PI)	0.279887163	0.760000267	0.933425176
met22	1,2-dipalmitoyl-GPC (16:0/16:0)	Lipid	Phosphatidylcholine (PC)	2.39183193	0.12777153	0.57506442
met23	1,5-anhydroglucitol (1,5-AG)	Carbohydrate	Glycolysis, Gluconeogenesis, and Pyruvate Metabolism	0.700296585	0.51301978	0.923307418
met24	10-heptadecenoate (17:1n7)	Lipid	Long Chain Fatty Acid	2.477982039	0.119860231	0.549229932
met25	10-nonadecenoate (19:1n9)	Lipid	Long Chain Fatty Acid	0.483989178	0.626259352	0.923307418
met26	12,13-DiHOME	Lipid	Fatty Acid, Dihydroxy	12.52473884	0.000761359	0.009002264
met27	12-HETE	Lipid	Eicosanoid	2.653751259	0.10539343	0.500161552
met28	12-HHTrE	Lipid	Eicosanoid	0.517646302	0.606894301	0.923307418
met29	13-HODE + 9-HODE	Lipid	Fatty Acid, Monohydroxy	9.673799274	0.002298499	0.024668631
met30	16-hydroxypalmitate	Lipid	Fatty Acid, Monohydroxy	0.45882542	0.641199514	0.923307418
met31	17-methylstearate	Lipid	Fatty Acid, Branched	0.702854664	0.511828369	0.923307418
met32	1-arachidonoyl-GPA (20:4)	Lipid	Lysophospholipid	0.068267768	0.934319311	0.953022206
met33	1-arachidonoyl-GPC (20:4n6)*	Lipid	Lysophospholipid	12.75734649	0.000700787	0.008576799
met34	1-arachidonoyl-GPE (20:4n6)*	Lipid	Lysophospholipid	0.587460591	0.568867524	0.923307418
met35	1-arachidonoyl-GPI (20:4)*	Lipid	Lysophospholipid	1.569670499	0.242626042	0.77287169
met36	1-arachidonylglycerol (20:4)	Lipid	Monoacylglycerol	0.841341322	0.451807848	0.899345494
met37	1-dihomo-linolenylglycerol (20:3)	Lipid	Monoacylglycerol	1.08710406	0.364028227	0.865791374
met38	1-docosahexaenoylglycerol (22:6)	Lipid	Monoacylglycerol	0.408996798	0.672001791	0.923307418
met39	1-eicosapentaenoylglycerol (20:5)*	Lipid	Monoacylglycerol	0.426201708	0.661179061	0.923307418
met40	1-lignoceroyl-GPC (24:0)	Lipid	Lysophospholipid	0.034945369	0.965742126	0.953022206
met41	1-linolenoylglycerol (18:3)	Lipid	Monoacylglycerol	0.200877755	0.820329279	0.940993157
met42	1-linolenoyl-GPC (18:3)*	Lipid	Lysophospholipid	3.049687439	0.079546009	0.43613585
met43	1-linoleoyl-2-arachidonoyl-GPC (18:2/20:4n6)*	Lipid	Phosphatidylcholine (PC)	1.105514115	0.358279791	0.865791374
met44	1-linoleoyl-2-arachidonoyl-GPE (18:2/20:4)*	Lipid	Phosphatidylethanolamine (PE)	0.808211558	0.46539882	0.91198854
met45	1-linoleoyl-2-linolenoyl-GPC (18:2/18:3)*	Lipid	Phosphatidylcholine (PC)	0.138666109	0.871699493	0.944920391
met46	1-linoleoylglycerol (18:2)	Lipid	Monoacylglycerol	0.698783545	0.513725962	0.923307418
met47	1-linoleoyl-GPA (18:2)*	Lipid	Lysophospholipid	0.093138375	0.911627157	0.952066711
met48	1-linoleoyl-GPC (18:2)	Lipid	Lysophospholipid	5.903385257	0.01382804	0.113489532
met49	1-linoleoyl-GPE (18:2)*	Lipid	Lysophospholipid	2.943981514	0.085657249	0.449289824
met50	1-linoleoyl-GPG (18:2)*	Lipid	Lysophospholipid	2.790509252	0.095510101	0.473768368
met51	1-linoleoyl-GPI (18:2)*	Lipid	Lysophospholipid	2.200158998	0.147611077	0.605737036
met52	1-linoleoyl-GPS (18:2)*	Lipid	Lysophospholipid	0.018891693	0.981310608	0.953022206
met53	N1-methyladenosine	Nucleotide	Purine Metabolism, Adenine containing	0.700493956	0.512927743	0.923307418
met54	1-methyl-beta-carboline-3-carboxylic acid	Xenobiotics	Food Component/Plant	0.578022478	0.5738456	0.923307418
met55	1-methylguanidine	Amino Acid	Guanidino and Acetamido Metabolism	35.07483179	3.53E-06	0.000102549
met56	1-methylhistamine	Amino Acid	Histidine Metabolism	0.062629257	0.939553287	0.953022206
met57	1-methylhistidine	Amino Acid	Histidine Metabolism	0.016429142	0.983724017	0.953022206
met58	1-methylimidazoleacetate	Amino Acid	Histidine Metabolism	0.200150622	0.820909362	0.940993157
met59	1-methylnicotinamide	Cofactors and Vitamins	Nicotinate and Nicotinamide Metabolism	22.93827141	3.82E-05	0.000807606
met60	1-myristoyl-2-arachidonoyl-GPC (14:0/20:4)*	Lipid	Phosphatidylcholine (PC)	0.057389007	0.944447635	0.953022206
met61	1-myristoyl-2-palmitoyl-GPC (14:0/16:0)	Lipid	Phosphatidylcholine (PC)	0.380764142	0.690203232	0.923307418
met62	1-myristoylglycerol (14:0)	Lipid	Monoacylglycerol	0.211885068	0.811604976	0.940507603
met63	1-oleoyl-2-docosahexaenoyl-GPC (18:1/22:6)*	Lipid	Phosphatidylcholine (PC)	0.618696169	0.552741024	0.923307418
met64	1-oleoylglycerol (18:1)	Lipid	Monoacylglycerol	0.601619384	0.561491824	0.923307418
met65	1-oleoyl-GPA (18:1)	Lipid	Lysophospholipid	6.615872625	0.009492223	0.082773636
met66	1-oleoyl-GPC (18:1)	Lipid	Lysophospholipid	2.982919598	0.083345713	0.447409134
met67	1-oleoyl-GPE (18:1)	Lipid	Lysophospholipid	0.957420641	0.407643073	0.882878353
met68	1-oleoyl-GPG (18:1)*	Lipid	Lysophospholipid	2.216405774	0.145799209	0.601842099
met69	1-oleoyl-GPI (18:1)*	Lipid	Lysophospholipid	3.771775523	0.048941268	0.310382077
met70	1-oleoyl-GPS (18:1)	Lipid	Lysophospholipid	0.547715484	0.590170687	0.923307418
met71	1-palmitoleoyl-2-linolenoyl-GPC (16:1/18:3)*	Lipid	Phosphatidylcholine (PC)	0.258182086	0.776052793	0.933928451
met72	1-palmitoleoyl-2-linoleoyl-GPC (16:1/18:2)*	Lipid	Phosphatidylcholine (PC)	1.125262758	0.352228408	0.865791374
met73	1-palmitoleoylglycerol (16:1)*	Lipid	Monoacylglycerol	1.641652857	0.228827684	0.746665337
met74	1-palmitoleoyl-GPC (16:1)*	Lipid	Lysophospholipid	0.214640999	0.809437279	0.940507603
met75	1-palmitoyl-2-alpha-linolenoyl-GPC (16:0/18:3n3)*	Lipid	Phosphatidylcholine (PC)	0.363009115	0.701938258	0.923307418
met76	1-palmitoyl-2-arachidonoyl-GPC (16:0/20:4n6)	Lipid	Phosphatidylcholine (PC)	0.08296029	0.920836724	0.953022206
met77	1-palmitoyl-2-arachidonoyl-GPE (16:0/20:4)*	Lipid	Phosphatidylethanolamine (PE)	1.514392085	0.253869637	0.783788915
met78	1-palmitoyl-2-arachidonoyl-GPI (16:0/20:4)*	Lipid	Phosphatidylinositol (PI)	0.114760861	0.892409385	0.947306227
met79	1-palmitoyl-2-docosahexaenoyl-GPC (16:0/22:6)	Lipid	Phosphatidylcholine (PC)	1.008301629	0.389855193	0.866139365
met80	1-palmitoyl-2-docosahexaenoyl-GPE (16:0/22:6)*	Lipid	Phosphatidylethanolamine (PE)	0.018053733	0.982131085	0.953022206
met81	1-palmitoyl-2-linoleoyl-GPC (16:0/18:2)	Lipid	Phosphatidylcholine (PC)	0.106694137	0.89952432	0.948168964
met82	1-palmitoyl-2-linoleoyl-GPE (16:0/18:2)	Lipid	Phosphatidylethanolamine (PE)	0.318375057	0.732459541	0.925235091
met83	1-palmitoyl-2-linoleoyl-GPI (16:0/18:2)	Lipid	Phosphatidylinositol (PI)	1.097379878	0.360806773	0.865791374
met84	1-palmitoyl-2-oleoyl-GPC (16:0/18:1)	Lipid	Phosphatidylcholine (PC)	0.166256887	0.84847622	0.941918182
met85	1-palmitoyl-2-oleoyl-GPE (16:0/18:1)	Lipid	Phosphatidylethanolamine (PE)	0.08888872	0.915459566	0.952066711
met86	1-palmitoyl-2-oleoyl-GPI (16:0/18:1)*	Lipid	Phosphatidylinositol (PI)	0.883584921	0.435131004	0.899345494
met87	1-palmitoyl-2-palmitoleoyl-GPC (16:0/16:1)*	Lipid	Phosphatidylcholine (PC)	0.02438259	0.975953611	0.953022206
met88	1-palmitoyl-2-stearoyl-GPC (16:0/18:0)	Lipid	Phosphatidylcholine (PC)	1.46519928	0.264378404	0.799505646
met89	1-palmitoyl-2-stearoyl-GPE (16:0/18:0)*	Lipid	Phosphatidylethanolamine (PE)	0.414820442	0.668315925	0.923307418
met90	1-palmitoylglycerol (16:0)	Lipid	Monoacylglycerol	0.936332334	0.415286067	0.884502372
met91	1-palmitoyl-GPA (16:0)	Lipid	Lysophospholipid	0.001977492	0.99802474	0.953022206
met92	1-palmitoyl-GPC (16:0)	Lipid	Lysophospholipid	1.150937585	0.344534968	0.865791374
met93	1-palmitoyl-GPE (16:0)	Lipid	Lysophospholipid	0.338195847	0.718722419	0.924064244
met94	1-palmitoyl-GPG (16:0)*	Lipid	Lysophospholipid	1.065215964	0.371000697	0.865791374
met95	1-palmitoyl-GPI (16:0)	Lipid	Lysophospholipid	2.369157933	0.129951819	0.578875728
met96	1-pentadecanoylglycerol (15:0)	Lipid	Monoacylglycerol	1.376593852	0.284586352	0.837683235
met97	1-stearoyl-2-arachidonoyl-GPC (18:0/20:4)	Lipid	Phosphatidylcholine (PC)	0.008964326	0.991081418	0.953022206
met98	1-stearoyl-2-arachidonoyl-GPE (18:0/20:4)	Lipid	Phosphatidylethanolamine (PE)	0.38370384	0.688281978	0.923307418
met99	1-stearoyl-2-arachidonoyl-GPI (18:0/20:4)	Lipid	Phosphatidylinositol (PI)	0.073330042	0.929648602	0.953022206
met100	1-stearoyl-2-linoleoyl-GPC (18:0/18:2)*	Lipid	Phosphatidylcholine (PC)	0.059574264	0.942403091	0.953022206
met101	1-stearoyl-2-linoleoyl-GPE (18:0/18:2)*	Lipid	Phosphatidylethanolamine (PE)	0.191709682	0.82767769	0.940993157
met102	1-stearoyl-2-linoleoyl-GPI (18:0/18:2)	Lipid	Phosphatidylinositol (PI)	0.155154089	0.857735419	0.941918182
met103	1-stearoyl-2-oleoyl-GPC (18:0/18:1)	Lipid	Phosphatidylcholine (PC)	0.37937971	0.691110157	0.923307418
met104	1-stearoyl-2-oleoyl-GPE (18:0/18:1)	Lipid	Phosphatidylethanolamine (PE)	0.40659749	0.6735271	0.923307418
met105	1-stearoyl-2-oleoyl-GPG (18:0/18:1)	Lipid	Phosphatidylglycerol (PG)	0.59709323	0.56383767	0.923307418
met106	1-stearoyl-2-oleoyl-GPI (18:0/18:1)*	Lipid	Phosphatidylinositol (PI)	1.534874469	0.249635482	0.777449874
met107	1-stearoyl-GPA (18:0)	Lipid	Lysophospholipid	4.609561696	0.028971802	0.208361694
met108	1-stearoyl-GPC (18:0)	Lipid	Lysophospholipid	3.113711474	0.076087333	0.42175047
met109	1-stearoyl-GPE (18:0)	Lipid	Lysophospholipid	0.280591416	0.759485812	0.933425176
met110	1-stearoyl-GPG (18:0)	Lipid	Lysophospholipid	0.367215798	0.69913741	0.923307418
met111	1-stearoyl-GPI (18:0)	Lipid	Lysophospholipid	4.528029073	0.030436929	0.216665051
met112	1-stearoyl-GPS (18:0)*	Lipid	Lysophospholipid	0.325268514	0.727648165	0.925235091
met113	2,3-dihydroxyisovalerate	Xenobiotics	Food Component/Plant	0.149162881	0.862779738	0.941918182
met114	2-aminoadipate	Amino Acid	Lysine Metabolism	1.769003203	0.206554509	0.725969446
met115	2-aminobutyrate	Amino Acid	Glutathione Metabolism	0.266701755	0.7697061	0.933928451
met116	2-aminoheptanoate	Lipid	Fatty Acid, Amino	0.989033185	0.396484947	0.87401641
met117	2-aminooctanoate	Lipid	Fatty Acid, Amino	0.774263883	0.479812253	0.923307418
met118	2-aminophenol sulfate	Xenobiotics	Chemical	1.179848501	0.336100732	0.863196573
met119	2-arachidonoylglycerol (20:4)	Lipid	Monoacylglycerol	0.987093902	0.39715931	0.87401641
met120	2'-deoxyadenosine	Nucleotide	Purine Metabolism, Adenine containing	0.490236918	0.622611922	0.923307418
met121	2'-deoxycytidine	Nucleotide	Pyrimidine Metabolism, Cytidine containing	0.786934533	0.474373714	0.919246989
met122	2'-deoxyguanosine	Nucleotide	Purine Metabolism, Guanine containing	0.485289697	0.62549809	0.923307418
met123	2'-deoxyinosine	Nucleotide	Purine Metabolism, (Hypo)Xanthine/Inosine containing	2.231795009	0.144106381	0.598395104
met124	2'-deoxyuridine	Nucleotide	Pyrimidine Metabolism, Uracil containing	8.147138381	0.004501654	0.043019303
met125	2-docosahexaenoylglycerol (22:6)*	Lipid	Monoacylglycerol	1.000000004	0.384734248	0.865791374
met126	2-hydroxy-3-methylvalerate	Amino Acid	Leucine, Isoleucine and Valine Metabolism	0.182247628	0.835340731	0.941136635
met127	2-hydroxybutyrate/2-hydroxyisobutyrate	Amino Acid	Glutathione Metabolism	0.034057874	0.96659539	0.953022206
met128	2-hydroxydecanoate	Lipid	Fatty Acid, Monohydroxy	0.482921957	0.626884843	0.923307418
met129	2-hydroxyglutarate	Lipid	Fatty Acid, Dicarboxylate	0.586949412	0.569135875	0.923307418
met130	2-hydroxyhippurate (salicylurate)	Xenobiotics	Benzoate Metabolism	0.056697184	0.945095967	0.953022206
met131	2-hydroxyoctanoate	Lipid	Fatty Acid, Monohydroxy	1.697348449	0.218765176	0.73454462
met132	2-hydroxyoleate	Lipid	Fatty Acid, Monohydroxy	0.368106318	0.698546133	0.923307418
met133	2-hydroxypalmitate	Lipid	Fatty Acid, Monohydroxy	0.670317047	0.52722145	0.923307418
met134	2-hydroxyphenylacetate	Amino Acid	Tyrosine Metabolism	2.471261375	0.120456857	0.549229932
met135	2-hydroxystearate	Lipid	Fatty Acid, Monohydroxy	2.131726784	0.155530624	0.619323577
met136	2-linoleoylglycerol (18:2)	Lipid	Monoacylglycerol	0.507664151	0.612565345	0.923307418
met137	2-methylbutyrylcarnitine (C5)	Amino Acid	Leucine, Isoleucine and Valine Metabolism	1.215916024	0.325907488	0.862436921
met138	2-methylcitrate/homocitrate	Energy	TCA Cycle	16.96029281	0.000181653	0.003177614
met139	2-myristoylglycerol (14:0)	Lipid	Monoacylglycerol	0.111908712	0.894917553	0.947306227
met140	2-oleoylglycerol (18:1)	Lipid	Monoacylglycerol	0.356257432	0.70646044	0.924064244
met141	2'-O-methylcytidine	Nucleotide	Pyrimidine Metabolism, Cytidine containing	0.71821365	0.504741142	0.923307418
met142	2'-O-methyluridine	Nucleotide	Pyrimidine Metabolism, Uracil containing	1.024436381	0.384401003	0.865791374
met143	2-oxindole-3-acetate	Xenobiotics	Food Component/Plant	0.451747483	0.645474921	0.923307418
met144	2-oxoadipate	Amino Acid	Lysine Metabolism	7.312334566	0.006694522	0.061449744
met145	2-oxoarginine*	Amino Acid	Urea cycle; Arginine and Proline Metabolism	3.162956267	0.073543769	0.417114101
met146	2-palmitoleoylglycerol (16:1)*	Lipid	Monoacylglycerol	0.809029455	0.465057715	0.91198854
met147	2-palmitoleoyl-GPC (16:1)*	Lipid	Lysophospholipid	0.520651104	0.605198983	0.923307418
met148	2-palmitoylglycerol (16:0)	Lipid	Monoacylglycerol	1.305595781	0.302058279	0.853115615
met149	2-palmitoyl-GPC (16:0)*	Lipid	Lysophospholipid	0.374788898	0.694127303	0.923307418
met150	2-piperidinone	Xenobiotics	Food Component/Plant	2.930631372	0.086466574	0.450150311
met151	2-pyrrolidinone	Amino Acid	Glutamate Metabolism	0.127743778	0.881092942	0.947089729
met152	2-stearoyl-GPE (18:0)*	Lipid	Lysophospholipid	0.754077405	0.482762705	0.923307418
met153	3-(3-hydroxyphenyl)propionate	Xenobiotics	Benzoate Metabolism	3.938961657	0.043939345	0.286473136
met154	3-(3-hydroxyphenyl)propionate sulfate	Xenobiotics	Benzoate Metabolism	0.319705685	0.731527988	0.925235091
met155	3-(4-hydroxyphenyl)lactate	Amino Acid	Tyrosine Metabolism	0.227984649	0.799034864	0.935834723
met156	3-(4-hydroxyphenyl)propionate	Xenobiotics	Benzoate Metabolism	0.465526467	0.637181567	0.923307418
met157	3-acetylphenol sulfate	Xenobiotics	Chemical	2.063091783	0.163965181	0.635467331
met158	3-aminoisobutyrate	Nucleotide	Pyrimidine Metabolism, Thymine containing	2.802252567	0.094712012	0.473768368
met159	3beta-hydroxy-5-cholestenoate	Lipid	Sterol	0.200828214	0.820368786	0.940993157
met160	3-ethylphenylsulfate	Xenobiotics	Benzoate Metabolism	2.327572332	0.134062064	0.580457211
met161	3-hydroxy-2-ethylpropionate	Amino Acid	Leucine, Isoleucine and Valine Metabolism	1.558650247	0.244821371	0.776173075
met162	3-hydroxy-3-methylglutarate	Lipid	Mevalonate Metabolism	0.687153754	0.51919118	0.923307418
met163	3-hydroxybutyrate (BHBA)	Lipid	Ketone Bodies	1.377275634	0.284424265	0.837683235
met164	3-hydroxybutyrylcarnitine (1)	Lipid	Fatty Acid Metabolism(Acyl Carnitine)	4.153726566	0.038348318	0.261491793
met165	3-hydroxybutyrylcarnitine (2)	Lipid	Fatty Acid Metabolism(Acyl Carnitine)	0.390499308	0.683864116	0.923307418
met166	3-hydroxydecanoate	Lipid	Fatty Acid, Monohydroxy	0.682894388	0.521209397	0.923307418
met167	3-hydroxyhexanoate	Lipid	Fatty Acid, Monohydroxy	0.18069459	0.836606223	0.941136635
met168	3-hydroxyhippurate	Xenobiotics	Benzoate Metabolism	0.280098306	0.759845986	0.933425176
met169	3-hydroxyindolin-2-one sulfate	Xenobiotics	Chemical	35.6405397	3.21E-06	0.000101887
met170	3-hydroxyisobutyrate	Amino Acid	Leucine, Isoleucine and Valine Metabolism	0.541145597	0.593779226	0.923307418
met171	3-hydroxylaurate	Lipid	Fatty Acid, Monohydroxy	0.120386816	0.8874853	0.947306227
met172	3-hydroxyoctanoate	Lipid	Fatty Acid, Monohydroxy	3.112049342	0.076174922	0.42175047
met173	3-hydroxyphenylacetate sulfate	Amino Acid	Tyrosine Metabolism	1.669099317	0.223804302	0.746665337
met174	3-hydroxypyridine sulfate	Xenobiotics	Chemical	1.993478876	0.173058226	0.655460398
met175	3-hydroxysuberate	Lipid	Fatty Acid, Monohydroxy	6.538475207	1	0.953022206
met176	3-indoxyl sulfate	Amino Acid	Tryptophan Metabolism	0.713571807	0.506871173	0.923307418
met177	3-methoxytyramine	Amino Acid	Tyrosine Metabolism	0.264124809	0.771619506	0.933928451
met178	3-methoxytyramine sulfate	Amino Acid	Tyrosine Metabolism	1.761757042	0.207753255	0.725969446
met179	3-methoxytyrosine	Amino Acid	Tyrosine Metabolism	0.003556239	0.996450977	0.953022206
met180	3-methyl catechol sulfate (1)	Xenobiotics	Benzoate Metabolism	1.319298663	0.298592757	0.846755962
met181	3-methyl-2-oxobutyrate	Amino Acid	Leucine, Isoleucine and Valine Metabolism	3.497603121	0.058621271	0.355607974
met182	3-methyl-2-oxovalerate	Amino Acid	Leucine, Isoleucine and Valine Metabolism	0.532216391	0.598724131	0.923307418
met183	3-methyladipate	Lipid	Fatty Acid, Dicarboxylate	0.154142858	0.858584459	0.941918182
met184	3-methylglutaconate	Amino Acid	Leucine, Isoleucine and Valine Metabolism	0.240181062	0.789660274	0.934756766
met185	3-methylhistidine	Amino Acid	Histidine Metabolism	0.82541721	0.458283026	0.905676643
met186	3-phenylpropionate (hydrocinnamate)	Xenobiotics	Benzoate Metabolism	2.328592004	0.133959521	0.580457211
met187	3-ureidoisobutyrate	Nucleotide	Pyrimidine Metabolism, Uracil containing	1.803876281	0.200894832	0.725969446
met188	3-ureidopropionate	Nucleotide	Pyrimidine Metabolism, Uracil containing	1.547823529	0.247000281	0.776173075
met189	4-acetamidobenzoate	Xenobiotics	Chemical	1.358044004	0.289037177	0.84575336
met190	4-acetamidobutanoate	Amino Acid	Polyamine Metabolism	0.398884527	0.678457323	0.923307418
met191	4-acetylphenol sulfate	Xenobiotics	Drug	1.319938981	0.298431933	0.846755962
met192	4-allylphenol sulfate	Xenobiotics	Food Component/Plant	0.640548468	0.541769479	0.923307418
met193	4-cholesten-3-one	Lipid	Sterol	0.609741652	0.557310069	0.923307418
met194	4-ethylphenylsulfate	Xenobiotics	Benzoate Metabolism	0.00041544	0.999584659	0.953022206
met195	4-guanidinobutanoate	Amino Acid	Guanidino and Acetamido Metabolism	19.63034546	8.67E-05	0.001634783
met196	4-hydroxycinnamate sulfate	Amino Acid	Tyrosine Metabolism	0.455311671	0.643317925	0.923307418
met197	4-hydroxyhippurate	Xenobiotics	Benzoate Metabolism	0.421682727	0.664002307	0.923307418
met198	4-hydroxyphenylacetate	Amino Acid	Phenylalanine Metabolism	0.980470756	0.399472334	0.876342124
met199	4-hydroxyphenylacetylglycine	Peptide	Acetylated Peptides	0.284163521	0.756882517	0.933425176
met200	4-hydroxyphenylpyruvate	Amino Acid	Tyrosine Metabolism	3.188729459	0.072251367	0.413142941
met201	4-imidazoleacetate	Amino Acid	Histidine Metabolism	1.463546984	0.264739908	0.799505646
met202	4-methyl-2-oxopentanoate	Amino Acid	Leucine, Isoleucine and Valine Metabolism	0.630508785	0.546778971	0.923307418
met203	4-methylcatechol sulfate	Xenobiotics	Benzoate Metabolism	1.124017204	0.352606602	0.865791374
met204	4-vinylguaiacol sulfate	Xenobiotics	Food Component/Plant	0.629058806	0.547506832	0.923307418
met205	4-vinylphenol sulfate	Xenobiotics	Benzoate Metabolism	0.394253258	0.681437502	0.923307418
met206	guanosine 5'- monophosphate (5'-GMP)	Nucleotide	Purine Metabolism, Guanine containing	0.943757674	0.412576386	0.882878353
met207	5-(galactosylhydroxy)-L-lysine	Amino Acid	Lysine Metabolism	0.636610261	0.543728244	0.923307418
met208	5alpha-pregnan-3beta,20beta-diol monosulfate (1)	Lipid	Progestin Steroids	1.01595409	0.387257405	0.866139365
met209	5-aminovalerate	Amino Acid	Lysine Metabolism	0.460864111	0.639974058	0.923307418
met210	5-bromotryptophan	Amino Acid	Tryptophan Metabolism	1.838587229	0.195436787	0.717574197
met211	5-dodecenoate (12:1n7)	Lipid	Medium Chain Fatty Acid	0.720561004	0.503667894	0.923307418
met212	5-HEPE	Lipid	Eicosanoid	23.51705561	1.86E-05	0.000470808
met213	5-HETE	Lipid	Eicosanoid	16.95000468	0.000182199	0.003177614
met214	5-hydroxyindole sulfate	Amino Acid	Tryptophan Metabolism	1.245714436	0.317751967	0.862436921
met215	5-hydroxylysine	Amino Acid	Lysine Metabolism	3.4841475	0.059149955	0.355721843
met216	5-hydroxymethyl-2'-deoxycytidine	Nucleotide	Pyrimidine Metabolism, Cytidine containing	2.139405014	0.154618272	0.619323577
met217	5-hydroxymethylcytidine	Nucleotide	Pyrimidine Metabolism, Cytidine containing	0.071192258	0.931617766	0.953022206
met218	5-methyl-2'-deoxycytidine	Nucleotide	Pyrimidine Metabolism, Cytidine containing	0.010395709	0.989665772	0.953022206
met219	5-methylcytidine	Nucleotide	Pyrimidine Metabolism, Cytidine containing	0.008131649	0.991906005	0.953022206
met220	5-methylcytosine	Nucleotide	Pyrimidine Metabolism, Cytidine containing	1.182965127	0.335205686	0.863196573
met221	5-methylnorleucine	Amino Acid	Leucine, Isoleucine and Valine Metabolism	0.134114562	0.875599946	0.947022097
met222	5-methylthioadenosine (MTA)	Amino Acid	Polyamine Metabolism	4.077679377	0.04022951	0.269851913
met223	5-oxoproline	Amino Acid	Glutathione Metabolism	157.3613274	2.54E-10	2.53E-08
met224	6-hydroxyindole sulfate	Xenobiotics	Chemical	0.651242038	0.536491315	0.923307418
met225	6-oxopiperidine-2-carboxylate	Amino Acid	Lysine Metabolism	0.688288608	0.51865496	0.923307418
met226	7-alpha-hydroxy-3-oxo-4-cholestenoate (7-Hoca)	Lipid	Sterol	2.348915069	0.131934319	0.578875728
met227	7-hydroxyindole sulfate	Amino Acid	Tryptophan Metabolism	2.09758948	0.159662133	0.625743039
met228	7-methylguanine	Nucleotide	Purine Metabolism, Guanine containing	0.086570621	0.917557827	0.952529144
met229	9,10-DiHOME	Lipid	Fatty Acid, Dihydroxy	8.175003394	0.004444107	0.043019303
met230	acetylcarnitine (C2)	Lipid	Fatty Acid Metabolism(Acyl Carnitine)	0.138430372	0.87190102	0.944920391
met231	aconitate [cis or trans]	Energy	TCA Cycle	0.885451895	0.43441036	0.899345494
met232	adenine	Nucleotide	Purine Metabolism, Adenine containing	0.395074965	0.680907651	0.923307418
met233	adenosine	Nucleotide	Purine Metabolism, Adenine containing	0.244995646	0.785994267	0.934756766
met234	adipate	Lipid	Fatty Acid, Dicarboxylate	1.167058498	0.339802536	0.864579152
met235	adipoylcarnitine (C6-DC)	Lipid	Fatty Acid Metabolism(Acyl Carnitine)	0.225622541	0.800865131	0.935834723
met236	adrenate (22:4n6)	Lipid	Polyunsaturated Fatty Acid (n3 and n6)	2.232877638	0.14398814	0.598395104
met237	adrenoylcarnitine (C22:4)*	Lipid	Fatty Acid Metabolism(Acyl Carnitine)	0.836438621	0.453790213	0.899345494
met238	alanine	Amino Acid	Alanine and Aspartate Metabolism	1.50833398	0.255137665	0.784084413
met239	allantoic acid	Nucleotide	Purine Metabolism, (Hypo)Xanthine/Inosine containing	2.742874232	0.098827226	0.485514674
met240	allantoin	Nucleotide	Purine Metabolism, (Hypo)Xanthine/Inosine containing	0.005938973	0.994081131	0.953022206
met241	alpha-CEHC sulfate	Cofactors and Vitamins	Tocopherol Metabolism	1.226780867	0.322906491	0.862436921
met242	alpha-hydroxycaproate	Lipid	Fatty Acid, Monohydroxy	0.652209013	0.536016954	0.923307418
met243	alpha-hydroxyisocaproate	Amino Acid	Leucine, Isoleucine and Valine Metabolism	0.257891948	0.776269981	0.933928451
met244	alpha-hydroxyisovalerate	Amino Acid	Leucine, Isoleucine and Valine Metabolism	1.77251191	0.205976895	0.725969446
met245	alpha-ketobutyrate	Amino Acid	Methionine, Cysteine, SAM and Taurine Metabolism	1.039564287	0.379366252	0.865791374
met246	alpha-ketoglutarate	Energy	TCA Cycle	135.1472174	7.02E-10	5.44E-08
met247	alpha-tocopherol	Cofactors and Vitamins	Tocopherol Metabolism	14.99570681	0.000330614	0.004906143
met248	adenosine 5'-monophosphate (AMP)	Nucleotide	Purine Metabolism, Adenine containing	0.855034319	0.446323416	0.899345494
met249	anserine	Peptide	Dipeptide Derivative	0.518309608	0.606519595	0.923307418
met250	anthranilate	Amino Acid	Tryptophan Metabolism	0.015060118	0.985068654	0.953022206
met251	arabitol/xylitol	Carbohydrate	Pentose Metabolism	0.138696304	0.871673683	0.944920391
met252	arabonate/xylonate	Carbohydrate	Pentose Metabolism	1.772587026	0.205964553	0.725969446
met253	arachidate (20:0)	Lipid	Long Chain Fatty Acid	0.154822707	0.858013545	0.941918182
met254	arachidonate (20:4n6)	Lipid	Polyunsaturated Fatty Acid (n3 and n6)	14.56312559	0.000379931	0.005300885
met255	arachidonoyl ethanolamide	Lipid	Endocannabinoid	2.671666636	0.104034419	0.498287655
met256	arachidonoylcarnitine (C20:4)	Lipid	Fatty Acid Metabolism(Acyl Carnitine)	2.668352702	0.104284289	0.498287655
met257	arachidonoylcholine	Lipid	Fatty Acid Metabolism (Acyl Choline)	12.83027363	0.000682944	0.008507685
met258	arachidoylcarnitine (C20)*	Lipid	Fatty Acid Metabolism(Acyl Carnitine)	0.441847456	0.651509774	0.923307418
met259	argininate*	Amino Acid	Urea cycle; Arginine and Proline Metabolism	0.382876065	0.688822356	0.923307418
met260	arginine	Amino Acid	Urea cycle; Arginine and Proline Metabolism	3.128309468	0.075322988	0.42175047
met261	argininosuccinate	Amino Acid	Urea cycle; Arginine and Proline Metabolism	0.069041542	0.933603655	0.953022206
met262	asparagine	Amino Acid	Alanine and Aspartate Metabolism	41.25155161	1.35E-06	5.24E-05
met263	aspartate	Amino Acid	Alanine and Aspartate Metabolism	179.15489	1.06E-10	1.48E-08
met264	azelate (nonanedioate)	Lipid	Fatty Acid, Dicarboxylate	4.818020556	0.025578383	0.187829407
met265	behenoyl dihydrosphingomyelin (d18:0/22:0)*	Lipid	Sphingolipid Metabolism	0.312484136	0.736600012	0.925876028
met266	behenoyl sphingomyelin (d18:1/22:0)*	Lipid	Sphingolipid Metabolism	0.442643848	0.651021931	0.923307418
met267	behenoylcarnitine (C22)*	Lipid	Fatty Acid Metabolism(Acyl Carnitine)	0.570545087	0.577824867	0.923307418
met268	benzoate	Xenobiotics	Benzoate Metabolism	0.168741216	0.846420081	0.941918182
met269	benzoylcarnitine*	Xenobiotics	Chemical	0.150266727	0.861847809	0.941918182
met270	beta-alanine	Nucleotide	Pyrimidine Metabolism, Uracil containing	0.340138747	0.715520054	0.924064244
met271	beta-guanidinopropanoate	Xenobiotics	Food Component/Plant	2.433604266	0.123863316	0.561094592
met272	beta-hydroxyisovalerate	Amino Acid	Leucine, Isoleucine and Valine Metabolism	0.007486158	0.992545764	0.953022206
met273	betaine	Amino Acid	Glycine, Serine and Threonine Metabolism	1.355092258	0.289752727	0.84575336
met274	beta-sitosterol	Lipid	Sterol	1.013532604	0.388077284	0.866139365
met275	bilirubin (Z,Z)	Cofactors and Vitamins	Hemoglobin and Porphyrin Metabolism	11.36868819	0.001167184	0.013078486
met276	bilirubin (E,E)*	Cofactors and Vitamins	Hemoglobin and Porphyrin Metabolism	1.217003851	0.325605586	0.862436921
met277	bilirubin (E,Z or Z,E)*	Cofactors and Vitamins	Hemoglobin and Porphyrin Metabolism	7.933926292	0.00497128	0.046240348
met278	biliverdin	Cofactors and Vitamins	Hemoglobin and Porphyrin Metabolism	0.45007255	0.646491421	0.923307418
met279	butyrylcarnitine (C4)	Lipid	Fatty Acid Metabolism (also BCAA Metabolism)	0.272911136	0.765117811	0.933928451
met280	butyrylglycine	Lipid	Fatty Acid Metabolism (also BCAA Metabolism)	3.276299553	0.068050135	0.395605067
met281	campesterol	Lipid	Sterol	1.288059196	0.306560623	0.860432323
met282	carnitine	Lipid	Carnitine Metabolism	24.98063847	2.41E-05	0.000579019
met283	carnosine	Amino Acid	Histidine Metabolism	0.783358106	0.47590163	0.919653212
met284	carotene diol (1)	Xenobiotics	Food Component/Plant	0.638814618	0.542630856	0.923307418
met285	catechol sulfate	Xenobiotics	Benzoate Metabolism	0.966932734	0.404248323	0.881629201
met286	ceramide (d16:1/24:1, d18:1/22:1)*	Lipid	Ceramides	1.989536503	0.17359019	0.655460398
met287	ceramide (d18:1/17:0, d17:1/18:0)*	Lipid	Ceramides	0.391650726	0.683118772	0.923307418
met288	ceramide (d18:1/20:0, d16:1/22:0, d20:1/18:0)*	Lipid	Ceramides	0.130454075	0.87875128	0.947089729
met289	ceramide (d18:2/24:1, d18:1/24:2)*	Lipid	Ceramides	0.313972471	0.735551407	0.925876028
met290	cerotoylcarnitine (C26)*	Lipid	Fatty Acid Metabolism(Acyl Carnitine)	0.048118863	0.953177414	0.953022206
met291	C-glycosyltryptophan	Amino Acid	Tryptophan Metabolism	1.385239966	0.282538614	0.837683235
met292	chenodeoxycholate	Lipid	Primary Bile Acid Metabolism	0.8813623	0.435990709	0.899345494
met293	cholate	Lipid	Primary Bile Acid Metabolism	1.23781365	0.319891379	0.862436921
met294	cholesterol	Lipid	Sterol	0.506896113	0.613004185	0.923307418
met295	choline	Lipid	Phospholipid Metabolism	39.65335758	1.71E-06	6.29E-05
met296	cinnamoylglycine	Xenobiotics	Food Component/Plant	1.098084061	0.360587208	0.865791374
met297	citrate	Energy	TCA Cycle	1.987824822	0.173821737	0.655460398
met298	citrulline	Amino Acid	Urea cycle; Arginine and Proline Metabolism	0.316980189	0.733437524	0.925235091
met299	cytidine 5'-monophosphate (5'-CMP)	Nucleotide	Pyrimidine Metabolism, Cytidine containing	0.638574789	0.542750127	0.923307418
met300	cortisol	Lipid	Corticosteroids	2.599004979	0.109674202	0.516959913
met301	cortisone	Lipid	Corticosteroids	0.452226362	0.64518463	0.923307418
met302	creatine	Amino Acid	Creatine Metabolism	2.982424312	0.083374664	0.447409134
met303	creatine phosphate	Amino Acid	Creatine Metabolism	15.74515719	0.000261495	0.004242378
met304	creatinine	Amino Acid	Creatine Metabolism	0.220696121	0.804697777	0.938740854
met305	cystathionine	Amino Acid	Methionine, Cysteine, SAM and Taurine Metabolism	1.196386449	0.331382289	0.863196573
met306	cysteine	Amino Acid	Methionine, Cysteine, SAM and Taurine Metabolism	1.173961263	0.337798918	0.863196573
met307	cysteine s-sulfate	Amino Acid	Methionine, Cysteine, SAM and Taurine Metabolism	181.2411089	9.83E-11	1.48E-08
met308	cysteine sulfinic acid	Amino Acid	Methionine, Cysteine, SAM and Taurine Metabolism	0.84179759	0.451623864	0.899345494
met309	cysteine-glutathione disulfide	Amino Acid	Glutathione Metabolism	981.9398268	8.90E-16	6.21E-13
met310	cysteinylglycine	Amino Acid	Glutathione Metabolism	1.338471338	0.293819894	0.846088198
met311	cystine	Amino Acid	Methionine, Cysteine, SAM and Taurine Metabolism	98.97970689	5.48E-09	3.48E-07
met312	cytidine	Nucleotide	Pyrimidine Metabolism, Cytidine containing	0.505694194	0.613691656	0.923307418
met313	cytosine	Nucleotide	Pyrimidine Metabolism, Cytidine containing	0.33684683	0.719647983	0.924064244
met314	daidzein sulfate (2)	Xenobiotics	Food Component/Plant	0.225961059	0.800602538	0.935834723
met315	decanoylcarnitine (C10)	Lipid	Fatty Acid Metabolism(Acyl Carnitine)	4.311114754	0.034765495	0.240127084
met316	deoxycarnitine	Lipid	Carnitine Metabolism	1.068626584	0.369903944	0.865791374
met317	deoxycholate	Lipid	Secondary Bile Acid Metabolism	0.121321631	0.88667012	0.947306227
met318	diacylglycerol (16:1/18:2 [2], 16:0/18:3 [1])*	Lipid	Diacylglycerol	0.263827204	0.771840831	0.933928451
met319	dihomo-linoleate (20:2n6)	Lipid	Polyunsaturated Fatty Acid (n3 and n6)	0.610051091	0.557151459	0.923307418
met320	dihomo-linolenate (20:3n3 or n6)	Lipid	Polyunsaturated Fatty Acid (n3 and n6)	5.69599092	0.015488881	0.124198086
met321	dihomo-linolenoylcarnitine (20:3n3 or 6)*	Lipid	Fatty Acid Metabolism(Acyl Carnitine)	0.300915358	0.74480929	0.932833193
met322	dihomo-linolenoyl-choline	Lipid	Fatty Acid Metabolism (Acyl Choline)	16.60851139	0.000201468	0.003427964
met323	dihomo-linoleoylcarnitine (C20:2)*	Lipid	Fatty Acid Metabolism(Acyl Carnitine)	0.249509596	0.782574832	0.934756766
met324	dihydroorotate	Nucleotide	Pyrimidine Metabolism, Orotate containing	14.9303496	0.000337573	0.004906143
met325	dimethyl sulfone	Xenobiotics	Chemical	1.695948931	0.21901175	0.73454462
met326	dimethylarginine (SDMA + ADMA)	Amino Acid	Urea cycle; Arginine and Proline Metabolism	0.199291137	0.821595636	0.940993157
met327	dimethylglycine	Amino Acid	Glycine, Serine and Threonine Metabolism	0.479365264	0.628974558	0.923307418
met328	docosadienoate (22:2n6)	Lipid	Polyunsaturated Fatty Acid (n3 and n6)	0.395929689	0.680357009	0.923307418
met329	docosadioate	Lipid	Fatty Acid, Dicarboxylate	0.406644635	0.67349709	0.923307418
met330	docosahexaenoate (DHA; 22:6n3)	Lipid	Polyunsaturated Fatty Acid (n3 and n6)	13.90068797	0.000472674	0.006341213
met331	docosahexaenoylcholine	Lipid	Fatty Acid Metabolism (Acyl Choline)	4.833707965	0.025341969	0.187829407
met332	docosapentaenoate (n3 DPA; 22:5n3)	Lipid	Polyunsaturated Fatty Acid (n3 and n6)	11.33762953	0.001181093	0.013078486
met333	docosapentaenoate (n6 DPA; 22:5n6)	Lipid	Polyunsaturated Fatty Acid (n3 and n6)	23.4775482	3.37E-05	0.000735005
met334	docosatrienoate (22:3n3)	Lipid	Polyunsaturated Fatty Acid (n3 and n6)	0.536359465	0.596423909	0.923307418
met335	docosatrienoate (22:3n6)*	Lipid	Polyunsaturated Fatty Acid (n3 and n6)	0.392838808	0.682350668	0.923307418
met336	dodecanedioate	Lipid	Fatty Acid, Dicarboxylate	0.673215597	0.525828927	0.923307418
met337	dopamine 3-O-sulfate	Amino Acid	Tyrosine Metabolism	0.340155921	0.717380029	0.924064244
met338	ectoine	Xenobiotics	Chemical	0.000566436	0.999433747	0.953022206
met339	eicosanodioate	Lipid	Fatty Acid, Dicarboxylate	6.298125147	0.011198333	0.094121617
met340	eicosapentaenoate (EPA; 20:5n3)	Lipid	Polyunsaturated Fatty Acid (n3 and n6)	8.229254396	0.004334468	0.042588421
met341	eicosenoate (20:1)	Lipid	Long Chain Fatty Acid	0.837420846	0.453392264	0.899345494
met342	eicosenoylcarnitine (C20:1)*	Lipid	Fatty Acid Metabolism(Acyl Carnitine)	0.049294096	0.952065598	0.953022206
met343	equol sulfate	Xenobiotics	Food Component/Plant	2.030519278	0.168150131	0.648086144
met344	ergothioneine	Xenobiotics	Food Component/Plant	0.651960624	0.536138746	0.923307418
met345	erucate (22:1n9)	Lipid	Long Chain Fatty Acid	0.132085632	0.877345065	0.947089729
met346	erucoylcarnitine (C22:1)*	Lipid	Fatty Acid Metabolism(Acyl Carnitine)	1.62181725	0.23253835	0.754519084
met347	erythritol	Xenobiotics	Food Component/Plant	1.034166598	0.38115397	0.865791374
met348	erythronate*	Carbohydrate	Aminosugar Metabolism	6.776891354	0.008742339	0.077199529
met349	ethylmalonate	Amino Acid	Leucine, Isoleucine and Valine Metabolism	0.097559	0.907660008	0.952066711
met350	eugenol sulfate	Xenobiotics	Food Component/Plant	1.05455659	0.374450849	0.865791374
met351	felinine	Amino Acid	Felinine Metabolism	11.63017264	0.001057227	0.012090726
met352	ferulic acid 4-sulfate	Xenobiotics	Food Component/Plant	0.032597249	0.968001555	0.953022206
met353	formiminoglutamate	Amino Acid	Histidine Metabolism	2.525124087	0.115768868	0.538411872
met354	fructose	Carbohydrate	Fructose, Mannose and Galactose Metabolism	0.284605031	0.75656146	0.933425176
met355	fumarate	Energy	TCA Cycle	0.871138638	0.439970286	0.899345494
met356	furaneol sulfate	Xenobiotics	Food Component/Plant	0.010652029	0.989412513	0.953022206
met357	galactitol (dulcitol)	Carbohydrate	Fructose, Mannose and Galactose Metabolism	0.89030973	0.432541637	0.899345494
met358	galactonate	Carbohydrate	Fructose, Mannose and Galactose Metabolism	3.959902894	0.043355015	0.285330089
met359	gamma-glutamyl-2-aminobutyrate	Peptide	Gamma-glutamyl Amino Acid	2.672650624	0.103960359	0.498287655
met360	gamma-glutamylalanine	Peptide	Gamma-glutamyl Amino Acid	3.434497912	0.06114844	0.364597448
met361	gamma-glutamyl-alpha-lysine	Peptide	Gamma-glutamyl Amino Acid	168.418137	1.61E-10	1.87E-08
met362	gamma-glutamyl-epsilon-lysine	Peptide	Gamma-glutamyl Amino Acid	0.044608052	0.956507624	0.953022206
met363	gamma-glutamylfelinylglycine*	Amino Acid	Felinine Metabolism	17.78776018	0.000143227	0.002629395
met364	gamma-glutamylglutamate	Peptide	Gamma-glutamyl Amino Acid	92.46180339	8.55E-09	4.97E-07
met365	gamma-glutamylglutamine	Peptide	Gamma-glutamyl Amino Acid	0.096089137	0.908976896	0.952066711
met366	gamma-glutamylglycine	Peptide	Gamma-glutamyl Amino Acid	139.5446681	5.67E-10	4.95E-08
met367	gamma-glutamylhistidine	Peptide	Gamma-glutamyl Amino Acid	5.823241685	0.014444466	0.11717019
met368	gamma-glutamylisoleucine*	Peptide	Gamma-glutamyl Amino Acid	5.947750358	0.01349976	0.112114265
met369	gamma-glutamylleucine	Peptide	Gamma-glutamyl Amino Acid	26.10546862	1.89E-05	0.000470808
met370	gamma-glutamylmethionine	Peptide	Gamma-glutamyl Amino Acid	21.98575726	4.79E-05	0.000982944
met371	gamma-glutamylphenylalanine	Peptide	Gamma-glutamyl Amino Acid	0.683877419	0.520742813	0.923307418
met372	gamma-glutamylserine	Peptide	Gamma-glutamyl Amino Acid	12.64944499	0.000728172	0.008758311
met373	gamma-glutamylthreonine	Peptide	Gamma-glutamyl Amino Acid	2.279545088	0.138995095	0.59124806
met374	gamma-glutamyltryptophan	Peptide	Gamma-glutamyl Amino Acid	8.249764056	0.004293825	0.042588421
met375	gamma-glutamyltyrosine	Peptide	Gamma-glutamyl Amino Acid	0.749733408	0.490545097	0.923307418
met376	gamma-glutamylvaline	Peptide	Gamma-glutamyl Amino Acid	37.75415877	2.29E-06	7.99E-05
met377	gamma-tocopherol/beta-tocopherol	Cofactors and Vitamins	Tocopherol Metabolism	0.533570015	0.59797149	0.923307418
met378	gluconate	Xenobiotics	Food Component/Plant	0.564236577	0.581206626	0.923307418
met379	glucose	Carbohydrate	Glycolysis, Gluconeogenesis, and Pyruvate Metabolism	1.334833417	0.294718779	0.846088198
met380	glucuronate	Carbohydrate	Aminosugar Metabolism	0.358684833	0.702791895	0.923307418
met381	glutamate	Amino Acid	Glutamate Metabolism	205.7485253	4.17E-11	9.71E-09
met382	glutamine	Amino Acid	Glutamate Metabolism	12.84619837	0.000679118	0.008507685
met383	glutarate (pentanedioate)	Lipid	Fatty Acid, Dicarboxylate	0.488360211	0.62370495	0.923307418
met384	glutarylcarnitine (C5-DC)	Amino Acid	Lysine Metabolism	0.049442061	0.951925722	0.953022206
met385	glutathione, oxidized (GSSG)	Amino Acid	Glutathione Metabolism	370.2379436	7.57E-13	2.64E-10
met386	glycerate	Carbohydrate	Glycolysis, Gluconeogenesis, and Pyruvate Metabolism	57.68629324	1.74E-07	7.30E-06
met387	glycerol	Lipid	Glycerolipid Metabolism	0.639666817	0.542207288	0.923307418
met388	glycerol 3-phosphate	Lipid	Glycerolipid Metabolism	2.912627928	0.087571874	0.4525275
met389	glycerophosphoethanolamine	Lipid	Phospholipid Metabolism	1.65498154	0.226372287	0.746665337
met390	glycerophosphoglycerol	Lipid	Glycerolipid Metabolism	2.948575517	0.085380752	0.449289824
met391	glycerophosphoinositol*	Lipid	Phospholipid Metabolism	0.842356228	0.451398717	0.899345494
met392	glycerophosphorylcholine (GPC)	Lipid	Phospholipid Metabolism	0.534654098	0.597369498	0.923307418
met393	glycerophosphoserine*	Lipid	Phospholipid Metabolism	1.801656978	0.201249684	0.725969446
met394	glycine	Amino Acid	Glycine, Serine and Threonine Metabolism	0.349538783	0.710993578	0.924064244
met395	glycochenodeoxycholate	Lipid	Primary Bile Acid Metabolism	1.000000017	0.384733771	0.865791374
met396	glycochenodeoxycholate sulfate	Lipid	Primary Bile Acid Metabolism	1	0.384733777	0.865791374
met397	glycosyl ceramide (d18:1/20:0, d16:1/22:0)*	Lipid	Ceramides	0.329108377	0.724983753	0.925235091
met398	glycosyl ceramide (d18:2/24:1, d18:1/24:2)*	Lipid	Ceramides	0.45093952	0.645965038	0.923307418
met399	glycosyl-N-(2-hydroxynervonoyl)-sphingosine (d18:1/24:1(2OH))*	Lipid	Ceramides	0.382805479	0.688868457	0.923307418
met400	glycosyl-N-palmitoyl-sphingosine (d18:1/16:0)	Lipid	Ceramides	0.158271756	0.855123826	0.941918182
met401	glycosyl-N-stearoyl-sphingosine (d18:1/18:0)	Lipid	Ceramides	1.553037742	0.24594815	0.776173075
met402	glycylleucine	Peptide	Dipeptide	59.49709518	1.43E-07	6.66E-06
met403	glycylvaline	Peptide	Dipeptide	84.91488611	1.49E-08	7.97E-07
met404	guanidinoacetate	Amino Acid	Creatine Metabolism	0.60493855	0.559778631	0.923307418
met405	guanidinosuccinate	Amino Acid	Guanidino and Acetamido Metabolism	0.233704923	0.794622314	0.935834723
met406	guanine	Nucleotide	Purine Metabolism, Guanine containing	0.093096452	0.911664875	0.952066711
met407	guanosine	Nucleotide	Purine Metabolism, Guanine containing	1.085213925	0.364624354	0.865791374
met408	gulonate*	Cofactors and Vitamins	Ascorbate and Aldarate Metabolism	0.118811219	0.888861196	0.947306227
met409	heme	Cofactors and Vitamins	Hemoglobin and Porphyrin Metabolism	2.535920102	0.11485451	0.537744388
met410	hexadecadienoate (16:2n6)	Lipid	Polyunsaturated Fatty Acid (n3 and n6)	0.334223874	0.721451503	0.924064244
met411	hexadecanedioate	Lipid	Fatty Acid, Dicarboxylate	0.600541672	0.562049374	0.923307418
met412	hexadecatrienoate (16:3n3)	Lipid	Polyunsaturated Fatty Acid (n3 and n6)	1.765067003	0.207204698	0.725969446
met413	hexanoylcarnitine (C6)	Lipid	Fatty Acid Metabolism(Acyl Carnitine)	0.602079528	0.561253962	0.923307418
met414	hexanoylglycine	Lipid	Fatty Acid Metabolism(Acyl Glycine)	0.483028381	0.626822437	0.923307418
met415	hippurate	Xenobiotics	Benzoate Metabolism	0.460617133	0.640122374	0.923307418
met416	histamine	Amino Acid	Histidine Metabolism	0.090281929	0.914201123	0.952066711
met417	histidine	Amino Acid	Histidine Metabolism	0.459320215	0.640901847	0.923307418
met418	homoarginine	Amino Acid	Urea cycle; Arginine and Proline Metabolism	0.010800141	0.989266205	0.953022206
met419	homocitrulline	Amino Acid	Urea cycle; Arginine and Proline Metabolism	1.978550081	0.17508253	0.656665152
met420	homostachydrine*	Xenobiotics	Food Component/Plant	0.00406379	0.99594563	0.953022206
met422	hydroquinone sulfate	Xenobiotics	Drug	1.064244701	0.371313208	0.865791374
met423	trans-4-hydroxyproline	Amino Acid	Urea cycle; Arginine and Proline Metabolism	1.270317593	0.311193823	0.862243326
met424	hypotaurine	Amino Acid	Methionine, Cysteine, SAM and Taurine Metabolism	1.607991402	0.235165446	0.759510633
met425	hypoxanthine	Nucleotide	Purine Metabolism, (Hypo)Xanthine/Inosine containing	0.42857977	0.659698871	0.923307418
met426	imidazole lactate	Amino Acid	Histidine Metabolism	0.5586403	0.584225528	0.923307418
met427	imidazole propionate	Amino Acid	Histidine Metabolism	0.344666246	0.714301927	0.924064244
met428	indoleacetate	Amino Acid	Tryptophan Metabolism	3.90913403	0.044787244	0.2892975
met429	indoleacetylglycine	Amino Acid	Tryptophan Metabolism	0.501239231	0.616247494	0.923307418
met430	indoleacrylate	Xenobiotics	Food Component/Plant	1.277547594	0.309296121	0.862243326
met431	indolelactate	Amino Acid	Tryptophan Metabolism	1.072381819	0.368701081	0.865791374
met432	indolepropionate	Amino Acid	Tryptophan Metabolism	0.295670796	0.748565276	0.933425176
met433	indolin-2-one	Xenobiotics	Food Component/Plant	0.079759992	0.92375443	0.953022206
met434	inosine	Nucleotide	Purine Metabolism, (Hypo)Xanthine/Inosine containing	1.101931365	0.359390308	0.865791374
met435	inosine 5'-monophosphate (IMP)	Nucleotide	Purine Metabolism, (Hypo)Xanthine/Inosine containing	0.027193296	0.973224384	0.953022206
met436	isobutyrylcarnitine (C4)	Amino Acid	Leucine, Isoleucine and Valine Metabolism	0.113287644	0.893703963	0.947306227
met437	isobutyrylglycine	Amino Acid	Leucine, Isoleucine and Valine Metabolism	2.869565685	0.090281754	0.459720131
met438	isoeugenol sulfate	Xenobiotics	Food Component/Plant	1.009275394	0.389523525	0.866139365
met439	isoleucine	Amino Acid	Leucine, Isoleucine and Valine Metabolism	1.083873493	0.365047788	0.865791374
met440	isoleucylglycine	Peptide	Dipeptide	0.028749053	0.971717477	0.953022206
met441	isovalerate	Amino Acid	Leucine, Isoleucine and Valine Metabolism	5.309771576	0.019228098	0.147403919
met442	isovalerylcarnitine (C5)	Amino Acid	Leucine, Isoleucine and Valine Metabolism	1.514160485	0.25391798	0.783788915
met443	isovalerylglycine	Amino Acid	Leucine, Isoleucine and Valine Metabolism	1.747048289	0.210211084	0.725969446
met444	kynurenate	Amino Acid	Tryptophan Metabolism	0.429258553	0.659277068	0.923307418
met445	kynurenine	Amino Acid	Tryptophan Metabolism	0.903750665	0.427418839	0.899345494
met446	lactate	Carbohydrate	Glycolysis, Gluconeogenesis, and Pyruvate Metabolism	0.097383419	0.907817201	0.952066711
met447	lactosyl-N-palmitoyl-sphingosine (d18:1/16:0)	Lipid	Ceramides	0.385687293	0.686989136	0.923307418
met448	lanthionine	Xenobiotics	Chemical	0.934736426	0.415871103	0.884502372
met449	laurate (12:0)	Lipid	Medium Chain Fatty Acid	0.284644949	0.75653244	0.933425176
met450	laurylcarnitine (C12)	Lipid	Fatty Acid Metabolism(Acyl Carnitine)	0.111386732	0.895377548	0.947306227
met451	leucine	Amino Acid	Leucine, Isoleucine and Valine Metabolism	1.214232974	0.326375212	0.862436921
met452	leucylglycine	Peptide	Dipeptide	6.421913312	0.010495068	0.089286443
met453	lignoceroyl sphingomyelin (d18:1/24:0)	Lipid	Sphingolipid Metabolism	0.152763721	0.859743946	0.941918182
met454	lignoceroylcarnitine (C24)*	Lipid	Fatty Acid Metabolism(Acyl Carnitine)	0.021327927	0.978929646	0.953022206
met455	linoleate (18:2n6)	Lipid	Polyunsaturated Fatty Acid (n3 and n6)	4.388672744	0.033141677	0.231200402
met456	linolenate [alpha or gamma; (18:3n3 or 6)]	Lipid	Polyunsaturated Fatty Acid (n3 and n6)	1.163575588	0.34081865	0.864579152
met457	linolenoylcarnitine (C18:3)*	Lipid	Fatty Acid Metabolism(Acyl Carnitine)	0.491278338	0.622006245	0.923307418
met458	linoleoyl ethanolamide	Lipid	Endocannabinoid	4.142964003	0.038608345	0.261491793
met459	linoleoyl-arachidonoyl-glycerol (18:2/20:4) [1]*	Lipid	Diacylglycerol	0.194729934	0.825248614	0.940993157
met460	linoleoyl-arachidonoyl-glycerol (18:2/20:4) [2]*	Lipid	Diacylglycerol	0.893526111	0.431309407	0.899345494
met461	linoleoylcarnitine (C18:2)*	Lipid	Fatty Acid Metabolism(Acyl Carnitine)	0.196625471	0.823728266	0.940993157
met462	linoleoylcholine*	Lipid	Fatty Acid Metabolism (Acyl Choline)	15.11761897	0.000318066	0.004823629
met463	linoleoyl-linoleoyl-glycerol (18:2/18:2) [1]*	Lipid	Diacylglycerol	3.254076246	0.069089251	0.398326512
met464	lysine	Amino Acid	Lysine Metabolism	0.106421301	0.899766095	0.948168964
met465	malate	Energy	TCA Cycle	0.739833926	0.494953939	0.923307418
met466	maleate	Lipid	Fatty Acid, Dicarboxylate	0.112890615	0.894053217	0.947306227
met467	malonate	Lipid	Fatty Acid Synthesis	0.246437144	0.784900442	0.934756766
met468	malonylcarnitine	Lipid	Fatty Acid Synthesis	0.444799653	0.649703454	0.923307418
met469	mannitol/sorbitol	Carbohydrate	Fructose, Mannose and Galactose Metabolism	0.370721319	0.696813156	0.923307418
met470	mannose	Carbohydrate	Fructose, Mannose and Galactose Metabolism	0.139196697	0.871246099	0.944920391
met471	margarate (17:0)	Lipid	Long Chain Fatty Acid	0.703080212	0.511723473	0.923307418
met472	margaroylcarnitine*	Lipid	Fatty Acid Metabolism(Acyl Carnitine)	1.715609644	0.215576732	0.73454462
met473	mead acid (20:3n9)	Lipid	Polyunsaturated Fatty Acid (n3 and n6)	8.380524535	0.004044718	0.040893404
met474	methionine	Amino Acid	Methionine, Cysteine, SAM and Taurine Metabolism	1.502455496	0.256375021	0.784431387
met475	methionine sulfone	Amino Acid	Methionine, Cysteine, SAM and Taurine Metabolism	0.568048366	0.579160571	0.923307418
met476	methionine sulfoxide	Amino Acid	Methionine, Cysteine, SAM and Taurine Metabolism	9.276272424	0.002721458	0.027919447
met477	methyl glucopyranoside (alpha + beta)	Xenobiotics	Food Component/Plant	0.005852619	0.994166905	0.953022206
met478	methyl-4-hydroxybenzoate sulfate	Xenobiotics	Benzoate Metabolism	0.758013755	0.486891803	0.923307418
met479	methylmalonate (MMA)	Lipid	Fatty Acid Metabolism (also BCAA Metabolism)	0.509912524	0.611282738	0.923307418
met480	15-methylpalmitate	Lipid	Fatty Acid, Branched	2.67632055	0.10368467	0.498287655
met481	methylsuccinate	Amino Acid	Leucine, Isoleucine and Valine Metabolism	0.213267611	0.810516699	0.940507603
met482	mevalonate	Lipid	Mevalonate Metabolism	1.23683321	0.320158013	0.862436921
met483	mevalonolactone	Lipid	Mevalonate Metabolism	0.417889567	0.666382733	0.923307418
met484	myo-inositol	Lipid	Inositol Metabolism	0.694763082	0.515607838	0.923307418
met485	myristate (14:0)	Lipid	Long Chain Fatty Acid	0.317700276	0.732932464	0.925235091
met486	myristoleate (14:1n5)	Lipid	Long Chain Fatty Acid	0.60342881	0.560557144	0.923307418
met487	myristoleoylcarnitine (C14:1)*	Lipid	Fatty Acid Metabolism(Acyl Carnitine)	0.40199716	0.676462741	0.923307418
met488	myristoyl dihydrosphingomyelin (d18:0/14:0)*	Lipid	Sphingolipid Metabolism	0.400328765	0.677531017	0.923307418
met489	myristoylcarnitine (C14)	Lipid	Fatty Acid Metabolism(Acyl Carnitine)	0.066695877	0.935775068	0.953022206
met490	N('1)-acetylspermidine	Amino Acid	Polyamine Metabolism	24.25264005	2.83E-05	0.000657616
met491	N-(2-furoyl)glycine	Xenobiotics	Food Component/Plant	0.303633081	0.742871421	0.932079509
met492	N1-Methyl-2-pyridone-5-carboxamide	Cofactors and Vitamins	Nicotinate and Nicotinamide Metabolism	0.032918022	0.967692542	0.953022206
met493	N1-methylinosine	Nucleotide	Purine Metabolism, (Hypo)Xanthine/Inosine containing	0.946262201	0.411666987	0.882878353
met494	N2,N2-dimethylguanosine	Nucleotide	Purine Metabolism, Guanine containing	0.519343324	0.60593617	0.923307418
met495	N2-acetyllysine	Amino Acid	Lysine Metabolism	0.747955766	0.491333472	0.923307418
met496	N4-acetylcytidine	Nucleotide	Pyrimidine Metabolism, Cytidine containing	1.074717714	0.367955111	0.865791374
met497	N6,N6,N6-trimethyllysine	Amino Acid	Lysine Metabolism	0.026922509	0.973486942	0.953022206
met498	N6-acetyllysine	Amino Acid	Lysine Metabolism	0.858849471	0.444808919	0.899345494
met499	N6-carbamoylthreonyladenosine	Nucleotide	Purine Metabolism, Adenine containing	0.485404075	0.62543119	0.923307418
met500	N6-carboxymethyllysine	Carbohydrate	Advanced Glycation End-product	0.27156256	0.766111649	0.933928451
met501	N-acetylalanine	Amino Acid	Alanine and Aspartate Metabolism	2.498828851	0.118030933	0.545296855
met502	N-acetylarginine	Amino Acid	Urea cycle; Arginine and Proline Metabolism	1.03457208	0.381019341	0.865791374
met503	N-acetylasparagine	Amino Acid	Alanine and Aspartate Metabolism	0.257547038	0.776528259	0.933928451
met504	N-acetylaspartate (NAA)	Amino Acid	Alanine and Aspartate Metabolism	0.002753423	0.997250904	0.953022206
met505	N-acetyl-aspartyl-glutamate (NAAG)	Amino Acid	Glutamate Metabolism	6.524538207	0.009950139	0.085695545
met506	N-acetyl-beta-alanine	Nucleotide	Pyrimidine Metabolism, Uracil containing	0.150068703	0.862014907	0.941918182
met507	N-acetyl-cadaverine	Amino Acid	Lysine Metabolism	0.45743377	0.642037574	0.923307418
met508	N-acetylcarnosine	Peptide	Dipeptide Derivative	0.549603395	0.589138383	0.923307418
met509	N-acetylfelinine*	Amino Acid	Felinine Metabolism	0.59571836	0.564552464	0.923307418
met510	N-acetylglucosamine/N-acetylgalactosamine	Carbohydrate	Aminosugar Metabolism	7.039882817	0.007658468	0.068495399
met511	N-acetylglutamate	Amino Acid	Glutamate Metabolism	3.554027796	0.05646231	0.345515785
met512	N-acetylglutamine	Amino Acid	Glutamate Metabolism	1.701229483	0.218083054	0.73454462
met513	N-acetylglycine	Amino Acid	Glycine, Serine and Threonine Metabolism	15.1794718	0.000311909	0.004823629
met514	N-acetylhistamine	Amino Acid	Histidine Metabolism	1.04975156	0.376018265	0.865791374
met515	N-acetylisoleucine	Amino Acid	Leucine, Isoleucine and Valine Metabolism	1.640744874	0.228996056	0.746665337
met516	N-acetylkynurenine (2)	Amino Acid	Tryptophan Metabolism	3.97673172	0.042891865	0.284970388
met517	N-acetylleucine	Amino Acid	Leucine, Isoleucine and Valine Metabolism	2.899280138	0.088401773	0.453457062
met518	N-acetylmethionine	Amino Acid	Methionine, Cysteine, SAM and Taurine Metabolism	0.677135581	0.523952367	0.923307418
met519	N-acetylmethionine sulfoxide	Amino Acid	Methionine, Cysteine, SAM and Taurine Metabolism	1.07008952	0.369434809	0.865791374
met520	N-acetylneuraminate	Carbohydrate	Aminosugar Metabolism	0.073483051	0.929507845	0.953022206
met521	N-acetylphenylalanine	Amino Acid	Phenylalanine Metabolism	1.748072028	0.210038945	0.725969446
met522	N-acetylproline	Amino Acid	Urea cycle; Arginine and Proline Metabolism	4.983812473	0.023201777	0.174041333
met523	N-acetylputrescine	Amino Acid	Polyamine Metabolism	1.737494681	0.211825289	0.727940481
met524	N-acetylserine	Amino Acid	Glycine, Serine and Threonine Metabolism	37.30338525	2.46E-06	8.17E-05
met525	N-acetyltaurine	Amino Acid	Methionine, Cysteine, SAM and Taurine Metabolism	0.17760603	0.839129449	0.941136635
met526	N-acetylthreonine	Amino Acid	Glycine, Serine and Threonine Metabolism	0.550461182	0.58867003	0.923307418
met527	N-acetyltryptophan	Amino Acid	Tryptophan Metabolism	0.653763306	0.535255437	0.923307418
met528	N-acetyltyrosine	Amino Acid	Tyrosine Metabolism	1.081716492	0.36573035	0.865791374
met529	N-acetylvaline	Amino Acid	Leucine, Isoleucine and Valine Metabolism	0.899348134	0.429089118	0.899345494
met530	N-arachidonoyltaurine	Lipid	Endocannabinoid	0.15202549	0.860365337	0.941918182
met531	N-behenoyl-sphingadienine (d18:2/22:0)*	Lipid	Sphingolipid Metabolism	0.653060814	0.535599459	0.923307418
met532	N-carbamoylalanine	Amino Acid	Alanine and Aspartate Metabolism	1.340872314	0.293228359	0.846088198
met533	N-carbamoylsarcosine	Amino Acid	Creatine Metabolism	2.132712282	0.143474027	0.598395104
met534	N-delta-acetylornithine	Amino Acid	Urea cycle; Arginine and Proline Metabolism	0.515337247	0.608200764	0.923307418
met535	nervonoylcarnitine (C24:1)*	Lipid	Fatty Acid Metabolism(Acyl Carnitine)	0.004557103	0.995454741	0.953022206
met536	N-formylmethionine	Amino Acid	Methionine, Cysteine, SAM and Taurine Metabolism	1.223669125	0.323762751	0.862436921
met537	N-formylphenylalanine	Amino Acid	Tyrosine Metabolism	2.161342277	0.15204513	0.616677594
met538	N-glycolylneuraminate	Xenobiotics	Food Component/Plant	0.436011073	0.655097716	0.923307418
met539	nicotinamide	Cofactors and Vitamins	Nicotinate and Nicotinamide Metabolism	0.057430913	0.94440838	0.953022206
met540	nicotinamide ribonucleotide (NMN)	Cofactors and Vitamins	Nicotinate and Nicotinamide Metabolism	2.833042305	0.092655441	0.468388194
met541	nicotinamide riboside	Cofactors and Vitamins	Nicotinate and Nicotinamide Metabolism	1.864739989	0.191436289	0.709052392
met542	nicotinate ribonucleoside	Cofactors and Vitamins	Nicotinate and Nicotinamide Metabolism	23.66458018	3.23E-05	0.000726908
met543	N-linolenoyltaurine*	Lipid	Endocannabinoid	0.36671371	0.699471033	0.923307418
met544	N-linoleoylglycine	Lipid	Fatty Acid Metabolism(Acyl Glycine)	4.423973883	0.032431413	0.228530818
met545	N-methyl-GABA	Amino Acid	Glutamate Metabolism	0.707115478	0.509850931	0.923307418
met546	N-methylpipecolate	Xenobiotics	Chemical	0.269574063	0.767579772	0.933928451
met547	N-methylproline	Amino Acid	Urea cycle; Arginine and Proline Metabolism	0.002153818	0.99784883	0.953022206
met548	N-monomethylarginine	Amino Acid	Urea cycle; Arginine and Proline Metabolism	1.178098714	0.33660444	0.863196573
met549	N-oleoylserine	Lipid	Endocannabinoid	3.596379063	0.054901458	0.338937432
met550	N-oleoyltaurine	Lipid	Endocannabinoid	0.688906	0.518363507	0.923307418
met551	nonadecanoate (19:0)	Lipid	Long Chain Fatty Acid	1.217494664	0.325469476	0.862436921
met552	N-palmitoylglycine	Lipid	Fatty Acid Metabolism(Acyl Glycine)	0.467038557	0.636278902	0.923307418
met553	N-palmitoyl-sphinganine (d18:0/16:0)	Lipid	Sphingolipid Metabolism	0.190494277	0.8286575	0.940993157
met554	N-palmitoyl-sphingosine (d18:1/16:0)	Lipid	Ceramides	0.162405012	0.851675496	0.941918182
met555	N-palmitoyltaurine	Lipid	Endocannabinoid	2.125720369	0.156248616	0.619323577
met556	N-stearoyl-sphinganine (d18:0/18:0)*	Lipid	Sphingolipid Metabolism	0.41858486	0.665945667	0.923307418
met557	N-stearoyltaurine	Lipid	Endocannabinoid	0.354377051	0.707725814	0.924064244
met558	N-trimethyl 5-aminovalerate	Amino Acid	Lysine Metabolism	0.251310274	0.781215517	0.934756766
met559	o-cresol sulfate	Xenobiotics	Benzoate Metabolism	0.427086166	0.660628101	0.923307418
met560	octadecanedioate	Lipid	Fatty Acid, Dicarboxylate	1.425036452	0.273327771	0.818355377
met561	octanoylcarnitine (C8)	Lipid	Fatty Acid Metabolism(Acyl Carnitine)	1.178381256	0.336523047	0.863196573
met562	oleate/vaccenate (18:1)	Lipid	Long Chain Fatty Acid	1.03681434	0.380275836	0.865791374
met563	oleoyl ethanolamide	Lipid	Endocannabinoid	0.502608455	0.61546067	0.923307418
met564	oleoyl-arachidonoyl-glycerol (18:1/20:4) [1]*	Lipid	Diacylglycerol	2.23553844	0.143698005	0.598395104
met565	oleoyl-arachidonoyl-glycerol (18:1/20:4) [2]*	Lipid	Diacylglycerol	0.948319497	0.410921692	0.882878353
met566	oleoylcarnitine (C18:1)	Lipid	Fatty Acid Metabolism(Acyl Carnitine)	0.163078372	0.851115227	0.941918182
met567	oleoylcholine	Lipid	Fatty Acid Metabolism (Acyl Choline)	13.07772199	0.00062616	0.0080892
met568	oleoyl-linoleoyl-glycerol (18:1/18:2) [1]	Lipid	Diacylglycerol	1.53869658	0.248854335	0.777449874
met569	oleoyl-linoleoyl-glycerol (18:1/18:2) [2]	Lipid	Diacylglycerol	1.960534681	0.1775615	0.662401488
met570	oleoyl-oleoyl-glycerol (18:1/18:1) [1]*	Lipid	Diacylglycerol	2.300762422	0.136790653	0.585440709
met571	oleoyl-oleoyl-glycerol (18:1/18:1) [2]*	Lipid	Diacylglycerol	0.713755896	0.506786746	0.923307418
met572	O-methylcatechol sulfate	Xenobiotics	Benzoate Metabolism	0.768229509	0.482427372	0.923307418
met573	ophthalmate	Amino Acid	Glutathione Metabolism	5.312537487	0.019197882	0.147403919
met574	ornithine	Amino Acid	Urea cycle; Arginine and Proline Metabolism	14.36416448	0.000405401	0.005545348
met575	orotate	Nucleotide	Pyrimidine Metabolism, Orotate containing	0.157729789	0.855577165	0.941918182
met576	orotidine	Nucleotide	Pyrimidine Metabolism, Orotate containing	0.480658674	0.628213703	0.923307418
met577	O-sulfo-L-tyrosine	Xenobiotics	Chemical	0.376003265	0.693327743	0.923307418
met578	oxalate (ethanedioate)	Cofactors and Vitamins	Ascorbate and Aldarate Metabolism	125.752596	1.13E-09	7.91E-08
met579	palmitate (16:0)	Lipid	Long Chain Fatty Acid	0.469029348	0.635092697	0.923307418
met580	palmitoleate (16:1n7)	Lipid	Long Chain Fatty Acid	1.092905952	0.36220532	0.865791374
met581	palmitoleoylcarnitine (C16:1)*	Lipid	Fatty Acid Metabolism(Acyl Carnitine)	0.342031892	0.716097922	0.924064244
met582	palmitoyl dihydrosphingomyelin (d18:0/16:0)*	Lipid	Sphingolipid Metabolism	0.385436659	0.687152349	0.923307418
met583	palmitoyl ethanolamide	Lipid	Endocannabinoid	0.585124716	0.565863279	0.923307418
met584	palmitoyl sphingomyelin (d18:1/16:0)	Lipid	Sphingolipid Metabolism	0.1162289	0.891121489	0.947306227
met585	palmitoyl-arachidonoyl-glycerol (16:0/20:4) [2]*	Lipid	Diacylglycerol	0.137961229	0.872302239	0.944920391
met586	palmitoylcarnitine (C16)	Lipid	Fatty Acid Metabolism(Acyl Carnitine)	0.08176601	0.921924314	0.953022206
met587	palmitoylcholine	Lipid	Fatty Acid Metabolism (Acyl Choline)	13.511122	0.000539213	0.007097389
met588	palmitoyl-linoleoyl-glycerol (16:0/18:2) [1]*	Lipid	Diacylglycerol	0.792293527	0.472094733	0.917379028
met589	palmitoyl-linoleoyl-glycerol (16:0/18:2) [2]*	Lipid	Diacylglycerol	3.858668316	0.046264759	0.296099661
met590	palmitoyl-oleoyl-glycerol (16:0/18:1) [1]*	Lipid	Diacylglycerol	0.921581534	0.420729538	0.89211575
met591	palmitoyl-oleoyl-glycerol (16:0/18:1) [2]*	Lipid	Diacylglycerol	0.566782381	0.5798392	0.923307418
met592	pantothenate	Cofactors and Vitamins	Pantothenate and CoA Metabolism	1.132589151	0.350013222	0.865791374
met593	p-cresol sulfate	Xenobiotics	Benzoate Metabolism	1.396234228	0.279959018	0.834627529
met594	pentadecanoate (15:0)	Lipid	Long Chain Fatty Acid	1.438696355	0.270245679	0.812615075
met595	pentadecanoylcarnitine (C15)*	Lipid	Fatty Acid Metabolism(Acyl Carnitine)	1.269269436	0.311470042	0.862243326
met596	perfluorooctanesulfonic acid (PFOS)	Xenobiotics	Chemical	1.250404317	0.316489755	0.862436921
met597	phenol sulfate	Amino Acid	Tyrosine Metabolism	0.171051486	0.84451311	0.941918182
met598	phenylacetylalanine	Peptide	Acetylated Peptides	0.390184109	0.684068314	0.923307418
met599	phenylacetylcarnitine	Peptide	Acetylated Peptides	0.237248235	0.791903016	0.934756766
met600	phenylacetylglutamate	Peptide	Acetylated Peptides	0.214523186	0.80952981	0.940507603
met601	phenylacetylglutamine	Peptide	Acetylated Peptides	0.255917502	0.777749833	0.933928451
met602	phenylacetylglycine	Peptide	Acetylated Peptides	0.076803126	0.926459594	0.953022206
met603	phenylalanine	Amino Acid	Phenylalanine Metabolism	0.366256407	0.699775055	0.923307418
met604	phenylalanylglycine	Peptide	Dipeptide	0.275198197	0.763435719	0.933928451
met605	phenyllactate (PLA)	Amino Acid	Phenylalanine Metabolism	0.622667308	0.550728463	0.923307418
met606	phenylpropionylglycine	Xenobiotics	Benzoate Metabolism	0.203168593	0.818504783	0.940993157
met607	phenylpyruvate	Amino Acid	Phenylalanine Metabolism	68.4411042	5.92E-08	2.95E-06
met608	phosphate	Energy	Oxidative Phosphorylation	57.468885	1.78E-07	7.30E-06
met609	choline phosphate	Lipid	Phospholipid Metabolism	20.62804855	6.70E-05	0.001298812
met610	phosphoethanolamine	Lipid	Phospholipid Metabolism	21.16627673	5.86E-05	0.001167149
met611	phytosphingosine	Lipid	Sphingolipid Metabolism	1.74845021	0.209975396	0.725969446
met612	picolinate	Amino Acid	Tryptophan Metabolism	0.029459711	0.971030022	0.953022206
met613	pimelate (heptanedioate)	Lipid	Fatty Acid, Dicarboxylate	0.639651047	0.542215123	0.923307418
met614	pipecolate	Amino Acid	Lysine Metabolism	0.362072865	0.702563365	0.923307418
met615	proline	Amino Acid	Urea cycle; Arginine and Proline Metabolism	0.287747276	0.754280975	0.933425176
met616	prolylglycine	Peptide	Dipeptide	1.86036197	0.192099409	0.709052392
met617	pro-hydroxy-pro	Amino Acid	Urea cycle; Arginine and Proline Metabolism	0.006870559	0.993156336	0.953022206
met618	propionylcarnitine (C3)	Lipid	Fatty Acid Metabolism (also BCAA Metabolism)	0.273628928	0.764589432	0.933928451
met619	propionylglycine	Lipid	Fatty Acid Metabolism (also BCAA Metabolism)	1.347498436	0.291602911	0.846088198
met620	pseudouridine	Nucleotide	Pyrimidine Metabolism, Uracil containing	0.396466211	0.677622842	0.923307418
met621	pterin	Cofactors and Vitamins	Pterin Metabolism	14.63196066	0.000256114	0.004242378
met622	pyridoxal	Cofactors and Vitamins	Vitamin B6 Metabolism	7.131135294	0.007318918	0.066308664
met623	pyridoxamine	Cofactors and Vitamins	Vitamin B6 Metabolism	3.687241272	0.051716245	0.322123982
met624	pyridoxate	Cofactors and Vitamins	Vitamin B6 Metabolism	0.112010221	0.894828227	0.947306227
met625	pyroglutamine*	Amino Acid	Glutamate Metabolism	2.182113333	0.149653796	0.610528198
met626	pyrraline	Xenobiotics	Food Component/Plant	0.088570126	0.915747621	0.952066711
met627	pyruvate	Carbohydrate	Glycolysis, Gluconeogenesis, and Pyruvate Metabolism	34.22547557	4.07E-06	0.000113554
met628	quinate	Xenobiotics	Food Component/Plant	0.907952977	0.425831449	0.899345494
met629	quinolinate	Cofactors and Vitamins	Nicotinate and Nicotinamide Metabolism	1.792815123	0.202670569	0.725969446
met630	retinal	Xenobiotics	Food Component/Plant	2.78689727	0.095757119	0.473768368
met631	retinol (Vitamin A)	Cofactors and Vitamins	Vitamin A Metabolism	4.729601612	0.026958979	0.195905358
met632	ribitol	Carbohydrate	Pentose Metabolism	1.649774479	0.227327925	0.746665337
met633	riboflavin (Vitamin B2)	Cofactors and Vitamins	Riboflavin Metabolism	5.402190441	0.018247254	0.144653497
met634	ribonate	Carbohydrate	Pentose Metabolism	0.630686753	0.54668971	0.923307418
met635	ribose	Carbohydrate	Pentose Metabolism	2.113772765	0.157688095	0.621498008
met636	S-1-pyrroline-5-carboxylate	Amino Acid	Glutamate Metabolism	0.953313728	0.409118842	0.882878353
met637	S-adenosylhomocysteine (SAH)	Amino Acid	Methionine, Cysteine, SAM and Taurine Metabolism	0.720210295	0.503828077	0.923307418
met638	salicylate	Xenobiotics	Drug	1.57346982	0.241874406	0.77287169
met639	S-allylcysteine	Xenobiotics	Food Component/Plant	1.465885567	0.26422876	0.799505646
met640	sarcosine	Amino Acid	Glycine, Serine and Threonine Metabolism	0.170212908	0.845204731	0.941918182
met641	sebacate (decanedioate)	Lipid	Fatty Acid, Dicarboxylate	0.487829149	0.624014663	0.923307418
met642	sedoheptulose	Carbohydrate	Pentose Metabolism	15.58659068	0.00027462	0.004354045
met643	serine	Amino Acid	Glycine, Serine and Threonine Metabolism	1.049694891	0.376036796	0.865791374
met644	serotonin	Amino Acid	Tryptophan Metabolism	0.229036047	0.798221733	0.935834723
met645	S-methylcysteine	Amino Acid	Methionine, Cysteine, SAM and Taurine Metabolism	0.868914313	0.440841597	0.899345494
met646	S-methylcysteine sulfoxide	Amino Acid	Methionine, Cysteine, SAM and Taurine Metabolism	1.023528533	0.384705567	0.865791374
met647	S-methylglutathione	Amino Acid	Glutathione Metabolism	7.996336035	0.004828254	0.045516883
met648	spermidine	Amino Acid	Polyamine Metabolism	5.289798114	0.019447915	0.147468516
met649	sphingadienine	Lipid	Sphingolipid Metabolism	0.189376988	0.829559383	0.940993157
met650	sphinganine	Lipid	Sphingolipid Metabolism	0.06552169	0.936864197	0.953022206
met651	sphinganine-1-phosphate	Lipid	Sphingolipid Metabolism	1.587658182	0.239090892	0.768630121
met652	sphingomyelin (d17:1/16:0, d18:1/15:0, d16:1/17:0)*	Lipid	Sphingolipid Metabolism	0.282557164	0.758051941	0.933425176
met653	sphingomyelin (d17:2/16:0, d18:2/15:0)*	Lipid	Sphingolipid Metabolism	0.128061866	0.880817749	0.947089729
met654	sphingomyelin (d18:0/18:0, d19:0/17:0)*	Lipid	Sphingolipid Metabolism	0.45976198	0.640636215	0.923307418
met655	sphingomyelin (d18:0/20:0, d16:0/22:0)*	Lipid	Sphingolipid Metabolism	0.193961136	0.825866156	0.940993157
met656	sphingomyelin (d18:1/14:0, d16:1/16:0)*	Lipid	Sphingolipid Metabolism	0.661748516	0.531362655	0.923307418
met657	sphingomyelin (d18:1/17:0, d17:1/18:0, d19:1/16:0)	Lipid	Sphingolipid Metabolism	0.16835966	0.846735504	0.941918182
met658	sphingomyelin (d18:1/18:1, d18:2/18:0)	Lipid	Sphingolipid Metabolism	0.022150111	0.978127607	0.953022206
met659	sphingomyelin (d18:1/19:0, d19:1/18:0)*	Lipid	Sphingolipid Metabolism	0.578038562	0.573837074	0.923307418
met660	sphingomyelin (d18:1/20:0, d16:1/22:0)*	Lipid	Sphingolipid Metabolism	0.015337184	0.984796354	0.953022206
met661	sphingomyelin (d18:1/20:1, d18:2/20:0)*	Lipid	Sphingolipid Metabolism	2.06873692	0.163252055	0.635467331
met662	sphingomyelin (d18:1/20:2, d18:2/20:1, d16:1/22:2)*	Lipid	Sphingolipid Metabolism	0.334816234	0.721043751	0.924064244
met663	sphingomyelin (d18:1/21:0, d17:1/22:0, d16:1/23:0)*	Lipid	Sphingolipid Metabolism	0.239022325	0.790545495	0.934756766
met664	sphingomyelin (d18:1/22:1, d18:2/22:0, d16:1/24:1)*	Lipid	Sphingolipid Metabolism	0.238424532	0.791002624	0.934756766
met665	sphingomyelin (d18:1/22:2, d18:2/22:1, d16:1/24:2)*	Lipid	Sphingolipid Metabolism	0.660865936	0.531791319	0.923307418
met666	sphingomyelin (d18:1/24:1, d18:2/24:0)*	Lipid	Sphingolipid Metabolism	0.428695289	0.659627065	0.923307418
met667	sphingomyelin (d18:1/25:0, d19:0/24:1, d20:1/23:0, d19:1/24:0)*	Lipid	Sphingolipid Metabolism	0.294913079	0.749109715	0.933425176
met668	sphingomyelin (d18:2/14:0, d18:1/14:1)*	Lipid	Sphingolipid Metabolism	0.734640919	0.497284801	0.923307418
met669	sphingomyelin (d18:2/16:0, d18:1/16:1)*	Lipid	Sphingolipid Metabolism	0.439269961	0.653091524	0.923307418
met670	sphingomyelin (d18:2/18:1)*	Lipid	Sphingolipid Metabolism	0.543960929	0.592229814	0.923307418
met671	sphingomyelin (d18:2/21:0, d16:2/23:0)*	Lipid	Sphingolipid Metabolism	0.207959944	0.814703774	0.940993157
met672	sphingomyelin (d18:2/23:0, d18:1/23:1, d17:1/24:1)*	Lipid	Sphingolipid Metabolism	0.180953438	0.836395149	0.941136635
met673	sphingomyelin (d18:2/23:1)*	Lipid	Sphingolipid Metabolism	0.705446705	0.510624364	0.923307418
met674	sphingomyelin (d18:2/24:1, d18:1/24:2)*	Lipid	Sphingolipid Metabolism	0.240048476	0.789761506	0.934756766
met675	sphingomyelin (d18:2/24:2)*	Lipid	Sphingolipid Metabolism	0.794194735	0.471289229	0.917379028
met676	sphingosine	Lipid	Sphingolipid Metabolism	0.07798275	0.925379301	0.953022206
met677	sphingosine 1-phosphate	Lipid	Sphingolipid Metabolism	2.348882519	0.131937534	0.578875728
met678	stachydrine	Xenobiotics	Food Component/Plant	0.966477759	0.40440996	0.881629201
met679	stearate (18:0)	Lipid	Long Chain Fatty Acid	0.862450489	0.443384814	0.899345494
met680	stearidonate (18:4n3)	Lipid	Polyunsaturated Fatty Acid (n3 and n6)	1.081141964	0.3659124	0.865791374
met681	stearoyl ethanolamide	Lipid	Endocannabinoid	1.640467301	0.229047556	0.746665337
met682	stearoyl sphingomyelin (d18:1/18:0)	Lipid	Sphingolipid Metabolism	0.961206796	0.406287952	0.882878353
met683	stearoyl-arachidonoyl-glycerol (18:0/20:4) [1]*	Lipid	Diacylglycerol	10.36533997	0.001729431	0.018851129
met684	stearoyl-arachidonoyl-glycerol (18:0/20:4) [2]*	Lipid	Diacylglycerol	9.586446275	0.002384585	0.025204786
met685	stearoylcarnitine (C18)	Lipid	Fatty Acid Metabolism(Acyl Carnitine)	0.609021131	0.557679588	0.923307418
met686	stearoylcholine*	Lipid	Fatty Acid Metabolism (Acyl Choline)	14.57735855	0.00037818	0.005300885
met687	stearoyl-linoleoyl-glycerol (18:0/18:2) [2]*	Lipid	Diacylglycerol	0.39826289	0.678856473	0.923307418
met688	suberate (octanedioate)	Lipid	Fatty Acid, Dicarboxylate	2.320318134	0.134794175	0.580457211
met689	suberoylcarnitine (C8-DC)	Lipid	Fatty Acid Metabolism(Acyl Carnitine)	9.512242892	0.002460616	0.025620234
met690	succinate	Energy	TCA Cycle	0.110418298	0.896231546	0.947306227
met691	succinylcarnitine (C4-DC)	Energy	TCA Cycle	0.006858008	0.993168789	0.953022206
met692	sucrose	Carbohydrate	Disaccharides and Oligosaccharides	0.341248418	0.716633058	0.924064244
met693	sulfate*	Xenobiotics	Chemical	2.364883641	0.130367573	0.578875728
met694	tartarate	Xenobiotics	Food Component/Plant	0.178422475	0.838461602	0.941136635
met695	tartronate (hydroxymalonate)	Xenobiotics	Bacterial/Fungal	35.25154126	3.43E-06	0.000102549
met696	taurine	Amino Acid	Methionine, Cysteine, SAM and Taurine Metabolism	0.291695983	0.75142633	0.933425176
met697	tauro-beta-muricholate	Lipid	Primary Bile Acid Metabolism	0.756921088	0.487372103	0.923307418
met698	taurochenodeoxycholate	Lipid	Primary Bile Acid Metabolism	2.127037077	0.156090897	0.619323577
met699	taurocholate	Lipid	Primary Bile Acid Metabolism	0.240457563	0.789449207	0.934756766
met700	taurocholenate sulfate	Lipid	Secondary Bile Acid Metabolism	0.078119967	0.925253732	0.953022206
met701	taurodeoxycholate	Lipid	Secondary Bile Acid Metabolism	0.560085834	0.583444024	0.923307418
met702	taurohyodeoxycholic acid	Lipid	Secondary Bile Acid Metabolism	3.381889588	0.063350703	0.371380056
met703	taurolithocholate	Lipid	Secondary Bile Acid Metabolism	0.186011152	0.832283092	0.941022503
met704	taurolithocholate 3-sulfate	Lipid	Secondary Bile Acid Metabolism	1.990493128	0.173460936	0.655460398
met705	tauroursodeoxycholate	Lipid	Secondary Bile Acid Metabolism	1.783473335	0.204184261	0.725969446
met706	tetradecanedioate	Lipid	Fatty Acid, Dicarboxylate	0.333554612	0.721912509	0.924064244
met707	thioproline	Xenobiotics	Chemical	5.348871054	0.018805959	0.147403919
met708	threonate	Cofactors and Vitamins	Ascorbate and Aldarate Metabolism	31.93709475	6.07E-06	0.000162848
met709	threonine	Amino Acid	Glycine, Serine and Threonine Metabolism	3.701591841	0.051232742	0.321987283
met710	thymidine	Nucleotide	Pyrimidine Metabolism, Thymine containing	3.041098607	0.080023521	0.43613585
met711	thymine	Nucleotide	Pyrimidine Metabolism, Thymine containing	0.231217538	0.796537622	0.935834723
met712	thymol sulfate	Xenobiotics	Food Component/Plant	1.221908351	0.324248414	0.862436921
met713	thyroxine	Amino Acid	Tyrosine Metabolism	0.997537853	0.393542962	0.871556803
met714	tiglylcarnitine (C5:1-DC)	Amino Acid	Leucine, Isoleucine and Valine Metabolism	1.18148556	0.335630255	0.863196573
met715	trans-urocanate	Amino Acid	Histidine Metabolism	0.025966334	0.974414704	0.953022206
met716	tricosanoyl sphingomyelin (d18:1/23:0)*	Lipid	Sphingolipid Metabolism	0.255832269	0.777813788	0.933928451
met717	trigonelline (N'-methylnicotinate)	Cofactors and Vitamins	Nicotinate and Nicotinamide Metabolism	0.020762277	0.979481874	0.953022206
met718	trimethylamine N-oxide	Lipid	Phospholipid Metabolism	1.04941442	0.376128523	0.865791374
met719	tryptophan	Amino Acid	Tryptophan Metabolism	0.204447858	0.817487955	0.940993157
met720	tryptophan betaine	Amino Acid	Tryptophan Metabolism	12.09125741	0.000890932	0.010358751
met721	tyrosine	Amino Acid	Tyrosine Metabolism	1.100441558	0.359853249	0.865791374
met722	uridine 5'-monophosphate (UMP)	Nucleotide	Pyrimidine Metabolism, Uracil containing	0.837386602	0.453406132	0.899345494
met723	undecanedioate	Lipid	Fatty Acid, Dicarboxylate	1.285917726	0.307115661	0.860432323
met724	uracil	Nucleotide	Pyrimidine Metabolism, Uracil containing	0.813513367	0.463192761	0.91198854
met725	urate	Nucleotide	Purine Metabolism, (Hypo)Xanthine/Inosine containing	1.2478643	0.31717265	0.862436921
met726	urea	Amino Acid	Urea cycle; Arginine and Proline Metabolism	0.328156387	0.725643281	0.925235091
met727	uridine	Nucleotide	Pyrimidine Metabolism, Uracil containing	0.451176418	0.64582129	0.923307418
met728	ursodeoxycholate	Lipid	Secondary Bile Acid Metabolism	1.696091656	0.21898659	0.73454462
met729	valine	Amino Acid	Leucine, Isoleucine and Valine Metabolism	0.377546667	0.692313057	0.923307418
met730	vanillactate	Amino Acid	Tyrosine Metabolism	0.092986476	0.911763825	0.952066711
met731	vanillic alcohol sulfate	Amino Acid	Tyrosine Metabolism	0.456821774	0.642406517	0.923307418
met732	xanthine	Nucleotide	Purine Metabolism, (Hypo)Xanthine/Inosine containing	2.955538401	0.084963622	0.449289824
met733	ximenoylcarnitine (C26:1)*	Lipid	Fatty Acid Metabolism(Acyl Carnitine)	0.18687148	0.831585924	0.941022503
