# Supplementary material for: Untargeted metabolomics reveals the effects of pre-analytic storage on serum metabolite profiles from healthy cats
Source: PLoS One. 2024 May 30;19(5):e0303500. doi: 10.1371/journal.pone.0303500 (PMC11139287; doi:10.1371/journal.pone.0303500)
Supplement: S1 File — (ZIP) [file pone.0303500.s001.zip › Supporting Info/S2File.csv]

	BIOCHEMICAL	SUPER.PATHWAY	SUB.PATHWAY	COMP.ID	PLATFORM	CHEMICAL.ID	RI	MASS	CAS	PUBCHEM	KEGG	HMDB
met1	1-(1-enyl-oleoyl)-GPE (P-18:1)*	Lipid	Lysoplasmalogen	44621	LC/MS Pos Late	100005372	1566	464.3136		NA		HMDB11220
met2	1-(1-enyl-palmitoyl)-2-arachidonoyl-GPC (P-16:0/20:4)*	Lipid	Plasmalogen	52689	LC/MS Pos Late	100009014	2154	766.57452		NA		HMDB11352
met3	1-(1-enyl-palmitoyl)-2-arachidonoyl-GPE (P-16:0/20:4)*	Lipid	Plasmalogen	52673	LC/MS Pos Late	100009002	2270	724.52757		NA		HMDB11211
met4	1-(1-enyl-palmitoyl)-2-linoleoyl-GPC (P-16:0/18:2)*	Lipid	Plasmalogen	52682	LC/MS Pos Late	100009009	2226	742.57452		NA		HMDB11343
met5	1-(1-enyl-palmitoyl)-2-linoleoyl-GPE (P-16:0/18:2)*	Lipid	Plasmalogen	52677	LC/MS Pos Late	100009069	2351	700.52757		NA
met6	1-(1-enyl-palmitoyl)-2-oleoyl-GPC (P-16:0/18:1)*	Lipid	Plasmalogen	52478	LC/MS Pos Late	100009007	2443	744.59017		NA		HMDB11342
met7	1-(1-enyl-palmitoyl)-2-oleoyl-GPE (P-16:0/18:1)*	Lipid	Plasmalogen	52477	LC/MS Pos Late	100009005	2600	702.54322		NA		HMDB11207
met8	1-(1-enyl-palmitoyl)-2-palmitoleoyl-GPC (P-16:0/16:1)*	Lipid	Plasmalogen	52713	LC/MS Pos Late	100009160	2218	716.55887		NA		HMDB11206
met9	1-(1-enyl-palmitoyl)-2-palmitoyl-GPC (P-16:0/16:0)*	Lipid	Plasmalogen	52716	LC/MS Pos Late	100009162	2454	718.57452		11146967		HMDB10407
met10	1-(1-enyl-palmitoyl)-GPC (P-16:0)*	Lipid	Lysoplasmalogen	52474	LC/MS Pos Late	100002875	1547	480.34485		10917802
met11	1-(1-enyl-palmitoyl)-GPE (P-16:0)*	Lipid	Lysoplasmalogen	39270	LC/MS Pos Late	100003000	1558	438.2979		NA		HMDB05779
met12	1-(1-enyl-stearoyl)-2-arachidonoyl-GPE (P-18:0/20:4)*	Lipid	Plasmalogen	52475	LC/MS Pos Late	100008999	2511	752.55887		9547058		HMDB11376
met13	1-(1-enyl-stearoyl)-2-linoleoyl-GPE (P-18:0/18:2)*	Lipid	Plasmalogen	52748	LC/MS Pos Late	100009225	2633	728.55887		NA		HMDB11375
met14	1-(1-enyl-stearoyl)-2-oleoyl-GPE (P-18:0/18:1)	Lipid	Plasmalogen	52614	LC/MS Pos Late	100008919	2950	730.57452	144371-68-6	NA
met15	1-(1-enyl-stearoyl)-GPE (P-18:0)*	Lipid	Lysoplasmalogen	39271	LC/MS Pos Late	100003001	1649	466.3292		NA
met16	1,2,3-benzenetriol sulfate (2)	Xenobiotics	Chemical	48762	LC/MS Neg	100006374	1709	204.98123		NA		HMDB08138
met17	1,2-dilinoleoyl-GPC (18:2/18:2)	Lipid	Phosphatidylcholine (PC)	52603	LC/MS Pos Late	100008903	2006	782.56944	998-06-1	5288075		HMDB09093
met18	1,2-dilinoleoyl-GPE (18:2/18:2)*	Lipid	Phosphatidylethanolamine (PE)	53174	LC/MS Pos Late	100009217	2083	740.52248		9546812
met19	1,2-dioleoyl-GPC (18:1/18:1)	Lipid	Phosphatidylcholine (PC)	52457	LC/MS Pos Late	100008905	2346	786.60074	4235-95-4	10350317
met20	1,2-dioleoyl-GPE (18:1/18:1)	Lipid	Phosphatidylethanolamine (PE)	52609	LC/MS Pos Late	100008906	2485	744.55378	5/1/04	9546757		HMDB09837
met21	1,2-dioleoyl-GPI (18:1/18:1)	Lipid	Phosphatidylinositol (PI)	52619	LC/MS Pos Late	100008908	3121	880.59096		NA		HMDB00564
met22	1,2-dipalmitoyl-GPC (16:0/16:0)	Lipid	Phosphatidylcholine (PC)	19130	LC/MS Pos Late	100000657	2365	734.56944	63-89-8	452110	D03585	HMDB02712
met23	1,5-anhydroglucitol (1,5-AG)	Carbohydrate	Glycolysis, Gluconeogenesis, and Pyruvate Metabolism	20675	LC/MS Neg	100000580	802	163.06119	154-58-5	64960	C07326	HMDB60038
met24	10-heptadecenoate (17:1n7)	Lipid	Long Chain Fatty Acid	33971	LC/MS Neg	100001278	5555	267.23295	29743-97-3	5312435		HMDB13622
met25	10-nonadecenoate (19:1n9)	Lipid	Long Chain Fatty Acid	33972	LC/MS Neg	100001277	5780	295.26425	73033-09-7	5312513		HMDB04705
met26	12,13-DiHOME	Lipid	Fatty Acid, Dihydroxy	38395	LC/MS Neg	62	5137	313.23843	263399-35-5	10236635	C14829	HMDB06111
met27	12-HETE	Lipid	Eicosanoid	37536	LC/MS Neg	100002167	5326	319.22786	71030-37-0;73837-14-6	5312983		HMDB12535
met28	12-HHTrE	Lipid	Eicosanoid	57393	LC/MS Neg	1261	5175	279.19657	54397-84-1	5283141	C20388
met29	13-HODE + 9-HODE	Lipid	Fatty Acid, Monohydroxy	37752	LC/MS Neg	100002196	5275	295.22825		43013		HMDB06294
met30	16-hydroxypalmitate	Lipid	Fatty Acid, Monohydroxy	39609	LC/MS Neg	100002953	5236.2	271.22786	506-13-8	10466	C18218	HMDB37397
met31	17-methylstearate	Lipid	Fatty Acid, Branched	38296	LC/MS Neg	100002356	5993	297.2799	2724-59-6	3083779
met32	1-arachidonoyl-GPA (20:4)	Lipid	Lysophospholipid	46325	LC/MS Neg	100004442	5499	457.23606	799268-65-8	NA		HMDB10395
met33	1-arachidonoyl-GPC (20:4n6)*	Lipid	Lysophospholipid	33228	LC/MS Pos Late	100001551	1460	544.33977		NA	C05208	HMDB11517
met34	1-arachidonoyl-GPE (20:4n6)*	Lipid	Lysophospholipid	35186	LC/MS Pos Late	100001571	1470	502.29282		42607465		HMDB61690
met35	1-arachidonoyl-GPI (20:4)*	Lipid	Lysophospholipid	34214	LC/MS Neg	100001654	5482	619.28888		NA		HMDB11549
met36	1-arachidonylglycerol (20:4)	Lipid	Monoacylglycerol	34397	LC/MS Neg	100001433	6250	303.23293	35474-99-8	5282281	C13857
met37	1-dihomo-linolenylglycerol (20:3)	Lipid	Monoacylglycerol	48341	LC/MS Neg	100006121	6400	305.24858		NA		HMDB11587
met38	1-docosahexaenoylglycerol (22:6)	Lipid	Monoacylglycerol	35153	LC/MS Neg	100001481	6150	309.22236		NA		HMDB11580
met39	1-eicosapentaenoylglycerol (20:5)*	Lipid	Monoacylglycerol	53220	LC/MS Neg	100009403	5988	301.21728		NA		HMDB10405
met40	1-lignoceroyl-GPC (24:0)	Lipid	Lysophospholipid	49617	LC/MS Pos Late	100002873	1907	608.46497	325171-59-3	NA		HMDB11569
met41	1-linolenoylglycerol (18:3)	Lipid	Monoacylglycerol	34393	LC/MS Neg	100001435	6214	277.21728	124151-74-2	53480978		HMDB10388
met42	1-linolenoyl-GPC (18:3)*	Lipid	Lysophospholipid	45951	LC/MS Pos Late	100005350	1422	518.32412		NA		HMDB08147
met43	1-linoleoyl-2-arachidonoyl-GPC (18:2/20:4n6)*	Lipid	Phosphatidylcholine (PC)	52710	LC/MS Pos Late	100009131	1969	806.56944		NA		HMDB09102
met44	1-linoleoyl-2-arachidonoyl-GPE (18:2/20:4)*	Lipid	Phosphatidylethanolamine (PE)	53189	LC/MS Pos Late	100009222	2030	764.52248		NA		HMDB08141
met45	1-linoleoyl-2-linolenoyl-GPC (18:2/18:3)*	Lipid	Phosphatidylcholine (PC)	53176	LC/MS Pos Late	100009343	1939	780.55378		NA
met46	1-linoleoylglycerol (18:2)	Lipid	Monoacylglycerol	27447	LC/MS Neg	100001040	6477	279.23293	2277-28-3	5283469		HMDB07856
met47	1-linoleoyl-GPA (18:2)*	Lipid	Lysophospholipid	52690	LC/MS Neg	100009082	5483	433.23606		NA		HMDB10386
met48	1-linoleoyl-GPC (18:2)	Lipid	Lysophospholipid	34419	LC/MS Pos Late	100001395	1465	520.33977		11988421	C04100	HMDB11507
met49	1-linoleoyl-GPE (18:2)*	Lipid	Lysophospholipid	36600	LC/MS Pos Late	100001570	1482	478.29282		52925130
met50	1-linoleoyl-GPG (18:2)*	Lipid	Lysophospholipid	54885	LC/MS Polar	100009227	860	507.27284		NA
met51	1-linoleoyl-GPI (18:2)*	Lipid	Lysophospholipid	36594	LC/MS Neg	100001778	5494	595.28888		NA
met52	1-linoleoyl-GPS (18:2)*	Lipid	Lysophospholipid	43676	LC/MS Neg	100004606	5500	520.26809		NA		HMDB03331
met53	N1-methyladenosine	Nucleotide	Purine Metabolism, Adenine containing	15650	LC/MS Pos Early	1242	2120	282.11969	15763-06-1	27476	C02494
met54	1-methyl-beta-carboline-3-carboxylic acid	Xenobiotics	Food Component/Plant	43449	LC/MS Neg	100004434	3190	225.06695	22329-38-0	5406157		HMDB01522
met55	1-methylguanidine	Amino Acid	Guanidino and Acetamido Metabolism	48114	LC/MS Pos Early	100000715	2149	74.07127	22661-87-6	10111	C02294	HMDB00898
met56	1-methylhistamine	Amino Acid	Histidine Metabolism	43831	LC/MS Pos Early	100001204	3040	126.10258	501-75-7	3614	C05127	HMDB00001
met57	1-methylhistidine	Amino Acid	Histidine Metabolism	30460	LC/MS Pos Early	100001051	2755	170.09241	332-80-9	92105	C01152	HMDB02820
met58	1-methylimidazoleacetate	Amino Acid	Histidine Metabolism	32350	LC/MS Pos Early	100001208	2064	141.06586	2625-49-2	75810	C05828	HMDB00699
met59	1-methylnicotinamide	Cofactors and Vitamins	Nicotinate and Nicotinamide Metabolism	27665	LC/MS Pos Early	55	1940	137.07094	1005-24-9	10129985	C02918	HMDB07883
met60	1-myristoyl-2-arachidonoyl-GPC (14:0/20:4)*	Lipid	Phosphatidylcholine (PC)	53195	LC/MS Pos Late	100009139	1914	754.53813		NA		HMDB07869
met61	1-myristoyl-2-palmitoyl-GPC (14:0/16:0)	Lipid	Phosphatidylcholine (PC)	19258	LC/MS Pos Late	100000672	2147	706.53813	69525-80-0	129657		HMDB11561
met62	1-myristoylglycerol (14:0)	Lipid	Monoacylglycerol	35625	LC/MS Neg	100001618	6353.3	227.20163	75685-84-6	79050	C01885	HMDB08123
met63	1-oleoyl-2-docosahexaenoyl-GPC (18:1/22:6)*	Lipid	Phosphatidylcholine (PC)	52697	LC/MS Pos Late	100009130	2011	832.58509		NA		HMDB11567
met64	1-oleoylglycerol (18:1)	Lipid	Monoacylglycerol	21184	LC/MS Neg	100000924	6650	281.24858	111-03-5	5283468
met65	1-oleoyl-GPA (18:1)	Lipid	Lysophospholipid	36812	LC/MS Pos Late	100001671	1635	437.26627	325465-93-8	5497152		HMDB02815
met66	1-oleoyl-GPC (18:1)	Lipid	Lysophospholipid	48258	LC/MS Pos Late	100001272	1540	522.35542	19420-56-5	16081932		HMDB11506
met67	1-oleoyl-GPE (18:1)	Lipid	Lysophospholipid	35628	LC/MS Pos Late	100001569	1554	480.30847	89576-29-4	9547071
met68	1-oleoyl-GPG (18:1)*	Lipid	Lysophospholipid	45968	LC/MS Polar	100005716	825	509.28849		NA
met69	1-oleoyl-GPI (18:1)*	Lipid	Lysophospholipid	36602	LC/MS Neg	100001777	5599	597.30453		NA		HMDB61694
met70	1-oleoyl-GPS (18:1)	Lipid	Lysophospholipid	19260	LC/MS Neg	100000630	5607	522.28374	326589-90-6	9547099		HMDB08008
met71	1-palmitoleoyl-2-linolenoyl-GPC (16:1/18:3)*	Lipid	Phosphatidylcholine (PC)	53180	LC/MS Pos Late	100009345	1850	754.53813		NA		HMDB08006
met72	1-palmitoleoyl-2-linoleoyl-GPC (16:1/18:2)*	Lipid	Phosphatidylcholine (PC)	52683	LC/MS Pos Late	100009075	2003	756.55378		NA		HMDB11565
met73	1-palmitoleoylglycerol (16:1)*	Lipid	Monoacylglycerol	52431	LC/MS Neg	100008952	6094	253.21727		NA		HMDB10383
met74	1-palmitoleoyl-GPC (16:1)*	Lipid	Lysophospholipid	33230	LC/MS Pos Late	100001511	1450	494.32412		24779461		HMDB07975
met75	1-palmitoyl-2-alpha-linolenoyl-GPC (16:0/18:3n3)*	Lipid	Phosphatidylcholine (PC)	52684	LC/MS Pos Late	100009076	2034	756.55378		NA		HMDB07982
met76	1-palmitoyl-2-arachidonoyl-GPC (16:0/20:4n6)	Lipid	Phosphatidylcholine (PC)	52462	LC/MS Pos Late	100008914	2091	782.56944	35418-58-7	10747814		HMDB05323
met77	1-palmitoyl-2-arachidonoyl-GPE (16:0/20:4)*	Lipid	Phosphatidylethanolamine (PE)	52464	LC/MS Pos Late	100008990	2198	740.52248		9546800		HMDB09789
met78	1-palmitoyl-2-arachidonoyl-GPI (16:0/20:4)*	Lipid	Phosphatidylinositol (PI)	52467	LC/MS Pos Late	100008993	2567	876.55966		NA		HMDB07991
met79	1-palmitoyl-2-docosahexaenoyl-GPC (16:0/22:6)	Lipid	Phosphatidylcholine (PC)	52610	LC/MS Pos Late	100008915	2023	806.56944	59403-54-2	6441886		HMDB05324
met80	1-palmitoyl-2-docosahexaenoyl-GPE (16:0/22:6)*	Lipid	Phosphatidylethanolamine (PE)	52465	LC/MS Pos Late	100008991	2119	764.52248		9546799		HMDB07973
met81	1-palmitoyl-2-linoleoyl-GPC (16:0/18:2)	Lipid	Phosphatidylcholine (PC)	42446	LC/MS Pos Late	1537	2160	758.56944	40811-94-7	5287971		HMDB05322
met82	1-palmitoyl-2-linoleoyl-GPE (16:0/18:2)	Lipid	Phosphatidylethanolamine (PE)	42449	LC/MS Pos Late	100001870	2275	716.52248		9546747		HMDB09784
met83	1-palmitoyl-2-linoleoyl-GPI (16:0/18:2)	Lipid	Phosphatidylinositol (PI)	52450	LC/MS Pos Late	1528	2730	852.55966		NA		HMDB07972
met84	1-palmitoyl-2-oleoyl-GPC (16:0/18:1)	Lipid	Phosphatidylcholine (PC)	52461	LC/MS Pos Late	1539	2358	760.58509	26853-31-6;26853-31-6	6436017		HMDB05320
met85	1-palmitoyl-2-oleoyl-GPE (16:0/18:1)	Lipid	Phosphatidylethanolamine (PE)	19263	LC/MS Pos Late	1526	2509	718.53813	26662-94-2	5283496		HMDB09783
met86	1-palmitoyl-2-oleoyl-GPI (16:0/18:1)*	Lipid	Phosphatidylinositol (PI)	52669	LC/MS Pos Late	100009066	3140	854.57531		NA		HMDB07969
met87	1-palmitoyl-2-palmitoleoyl-GPC (16:0/16:1)*	Lipid	Phosphatidylcholine (PC)	52470	LC/MS Pos Late	100008984	2160	732.55378		NA		HMDB07970
met88	1-palmitoyl-2-stearoyl-GPC (16:0/18:0)	Lipid	Phosphatidylcholine (PC)	52616	LC/MS Pos Late	100008921	2653	762.60074	59403-51-9	NA		HMDB08925
met89	1-palmitoyl-2-stearoyl-GPE (16:0/18:0)*	Lipid	Phosphatidylethanolamine (PE)	57388	LC/MS Pos Late	100009205	2850	720.55378		5326793		HMDB31074
met90	1-palmitoylglycerol (16:0)	Lipid	Monoacylglycerol	21127	LC/MS Neg	100000827	6550	255.23293	542-44-9	14900		HMDB00327
met91	1-palmitoyl-GPA (16:0)	Lipid	Lysophospholipid	34428	LC/MS Neg	100001445	5600	409.23606	17618-08-5	6419701	C04036	HMDB10382
met92	1-palmitoyl-GPC (16:0)	Lipid	Lysophospholipid	33955	LC/MS Pos Late	100001263	1525	496.33977	17364-16-8	86554		HMDB11503
met93	1-palmitoyl-GPE (16:0)	Lipid	Lysophospholipid	35631	LC/MS Pos Late	100001567	1544	454.29282	53862-35-4	9547069
met94	1-palmitoyl-GPG (16:0)*	Lipid	Lysophospholipid	45970	LC/MS Neg	100005717	5570	483.27284		3300276		HMDB61695
met95	1-palmitoyl-GPI (16:0)	Lipid	Lysophospholipid	35305	LC/MS Neg	100001655	5564	571.28888		NA
met96	1-pentadecanoylglycerol (15:0)	Lipid	Monoacylglycerol	47898	LC/MS Neg	100001431	6200	241.21728	104140-07-0	190750		HMDB08048
met97	1-stearoyl-2-arachidonoyl-GPC (18:0/20:4)	Lipid	Phosphatidylcholine (PC)	42450	LC/MS Pos Late	100001869	2300	810.60074	35418-59-8	16219824		HMDB09003
met98	1-stearoyl-2-arachidonoyl-GPE (18:0/20:4)	Lipid	Phosphatidylethanolamine (PE)	52447	LC/MS Pos Late	100008977	2424	768.55378		5289133		HMDB09815
met99	1-stearoyl-2-arachidonoyl-GPI (18:0/20:4)	Lipid	Phosphatidylinositol (PI)	52449	LC/MS Pos Late	100000616	3000	904.59096	383907-33-3	NA		HMDB08039
met100	1-stearoyl-2-linoleoyl-GPC (18:0/18:2)*	Lipid	Phosphatidylcholine (PC)	52452	LC/MS Pos Late	100008980	2380	786.60074		NA		HMDB08994
met101	1-stearoyl-2-linoleoyl-GPE (18:0/18:2)*	Lipid	Phosphatidylethanolamine (PE)	52446	LC/MS Pos Late	100008976	2522	744.55378		9546749		HMDB09809
met102	1-stearoyl-2-linoleoyl-GPI (18:0/18:2)	Lipid	Phosphatidylinositol (PI)	52468	LC/MS Pos Late	100008994	3185	880.59096		NA		HMDB08038
met103	1-stearoyl-2-oleoyl-GPC (18:0/18:1)	Lipid	Phosphatidylcholine (PC)	52438	LC/MS Pos Late	100008904	2644	788.61639	56421-10-4	NA		HMDB08993
met104	1-stearoyl-2-oleoyl-GPE (18:0/18:1)	Lipid	Phosphatidylethanolamine (PE)	42448	LC/MS Pos Late	100001856	2858	746.56944		NA
met105	1-stearoyl-2-oleoyl-GPG (18:0/18:1)	Lipid	Phosphatidylglycerol (PG)	52623	LC/MS Polar	100001866	717	775.54946	322647-48-3	NA
met106	1-stearoyl-2-oleoyl-GPI (18:0/18:1)*	Lipid	Phosphatidylinositol (PI)	52726	LC/MS Pos Late	100009181	3711	882.60661		NA
met107	1-stearoyl-GPA (18:0)	Lipid	Lysophospholipid	36810	LC/MS Neg	100001670	5829	437.26736	325465-92-7;799268-65-8	89567		HMDB10384
met108	1-stearoyl-GPC (18:0)	Lipid	Lysophospholipid	33961	LC/MS Pos Late	100001271	1606	524.37107	19420-57-6	497299		HMDB11130
met109	1-stearoyl-GPE (18:0)	Lipid	Lysophospholipid	42398	LC/MS Pos Late	100001461	1626	482.32412	69747-55-3	9547068
met110	1-stearoyl-GPG (18:0)	Lipid	Lysophospholipid	34437	LC/MS Neg	100001462	5816	511.30414		NA		HMDB61696
met111	1-stearoyl-GPI (18:0)	Lipid	Lysophospholipid	19324	LC/MS Neg	100000656	5794	599.32018	796963-93-4	NA
met112	1-stearoyl-GPS (18:0)*	Lipid	Lysophospholipid	45966	LC/MS Neg	100004327	5800	524.29939		9547101		HMDB12141
met113	2,3-dihydroxyisovalerate	Xenobiotics	Food Component/Plant	38276	LC/MS Polar	100002417	1050	133.05063	1756-18-9	677	C04039	HMDB00510
met114	2-aminoadipate	Amino Acid	Lysine Metabolism	6146	LC/MS Neg	381	639.2	160.06153	542-32-5;1118-90-7	469	C00956	HMDB00650
met115	2-aminobutyrate	Amino Acid	Glutathione Metabolism	42374	LC/MS Pos Early	1128	2059	104.07061	1492-24-6	439691	C02261
met116	2-aminoheptanoate	Lipid	Fatty Acid, Amino	43761	LC/MS Pos Early	100004542	3160	146.11756	1115-90-8	227939		HMDB00991
met117	2-aminooctanoate	Lipid	Fatty Acid, Amino	43343	LC/MS Neg	100004227	3385	158.11865	644-90-6	69522		HMDB61116
met118	2-aminophenol sulfate	Xenobiotics	Chemical	43266	LC/MS Neg	100004322	1677	188.0023		181670		HMDB04666
met119	2-arachidonoylglycerol (20:4)	Lipid	Monoacylglycerol	19266	LC/MS Neg	100000584	6170	303.23293	53847-30-6	5282280	C13856	HMDB00101
met120	2'-deoxyadenosine	Nucleotide	Purine Metabolism, Adenine containing	1553	LC/MS Pos Early	211	2252	252.10912	16373-93-6	13730	C00559	HMDB00014
met121	2'-deoxycytidine	Nucleotide	Pyrimidine Metabolism, Cytidine containing	15949	LC/MS Pos Early	100000125	2193	228.09789	951-77-9	13711	C00881	HMDB00085
met122	2'-deoxyguanosine	Nucleotide	Purine Metabolism, Guanine containing	1411	LC/MS Neg	348	1751	266.08948	961-07-9	187790	C00330	HMDB00071
met123	2'-deoxyinosine	Nucleotide	Purine Metabolism, (Hypo)Xanthine/Inosine containing	15076	LC/MS Neg	100000135	1688	251.07857	890-38-0	65058	C05512	HMDB00012
met124	2'-deoxyuridine	Nucleotide	Pyrimidine Metabolism, Uracil containing	52602	LC/MS Neg	536	1586	227.0673	951-78-0	13712	C00526	HMDB11557
met125	2-docosahexaenoylglycerol (22:6)*	Lipid	Monoacylglycerol	48675	LC/MS Neg	100006352	6050	309.22236		NA		HMDB00317
met126	2-hydroxy-3-methylvalerate	Amino Acid	Leucine, Isoleucine and Valine Metabolism	36746	LC/MS Neg	100001541	1800	131.07136	488-15-3	164623
met127	2-hydroxybutyrate/2-hydroxyisobutyrate	Amino Acid	Glutathione Metabolism	52281	LC/MS Polar	100008928	1258	103.04006		NA
met128	2-hydroxydecanoate	Lipid	Fatty Acid, Monohydroxy	42489	LC/MS Neg	100004089	4840	187.13396	5393-81-7	21488		HMDB00606
met129	2-hydroxyglutarate	Lipid	Fatty Acid, Dicarboxylate	37253	LC/MS Pos Early	100002070	958	131.03389	40951-21-1	43	C02630	HMDB00840
met130	2-hydroxyhippurate (salicylurate)	Xenobiotics	Benzoate Metabolism	18281	LC/MS Neg	1869	2184	194.04588	487-54-7	10253	C07588	HMDB02264
met131	2-hydroxyoctanoate	Lipid	Fatty Acid, Monohydroxy	22036	LC/MS Neg	100000743	3736.8	159.10266	617-73-2	94180
met132	2-hydroxyoleate	Lipid	Fatty Acid, Monohydroxy	54920	LC/MS Neg	100010866	5560	297.24351	56472-29-8	9796304		HMDB31057
met133	2-hydroxypalmitate	Lipid	Fatty Acid, Monohydroxy	35675	LC/MS Neg	100001579	5511.2	271.22786	764-67-0	92836		HMDB00669
met134	2-hydroxyphenylacetate	Amino Acid	Tyrosine Metabolism	1432	LC/MS Polar	235	858.6	151.04006	614-75-5	11970	C05852
met135	2-hydroxystearate	Lipid	Fatty Acid, Monohydroxy	17945	LC/MS Neg	1239	5695	299.25917	629-22-1	69417	C03045	HMDB11538
met136	2-linoleoylglycerol (18:2)	Lipid	Monoacylglycerol	32506	LC/MS Neg	100000987	6250	279.23293	3443-82-1	5365676		HMDB00378
met137	2-methylbutyrylcarnitine (C5)	Amino Acid	Leucine, Isoleucine and Valine Metabolism	45095	LC/MS Pos Early	100001509	3035	246.16999	31023-25-3	6426901
met138	2-methylcitrate/homocitrate	Energy	TCA Cycle	52282	LC/MS Neg	100008929	575	205.03538		NA		HMDB11530
met139	2-myristoylglycerol (14:0)	Lipid	Monoacylglycerol	34383	LC/MS Neg	100001408	6230	227.20163	27214-38-6	137938		HMDB11537
met140	2-oleoylglycerol (18:1)	Lipid	Monoacylglycerol	21232	LC/MS Neg	100000943	6500	281.24858	3443-84-3	5319879
met141	2'-O-methylcytidine	Nucleotide	Pyrimidine Metabolism, Cytidine containing	57554	LC/MS Pos Early	100010895	2411	258.10845	2140-72-9	150971
met142	2'-O-methyluridine	Nucleotide	Pyrimidine Metabolism, Uracil containing	57655	LC/MS Neg	100010896	1831	257.07791	2140-76-3	102212		HMDB35514
met143	2-oxindole-3-acetate	Xenobiotics	Food Component/Plant	40479	LC/MS Pos Early	100003109	2378	192.06552	2971-31-5	3080590		HMDB00225
met144	2-oxoadipate	Amino Acid	Lysine Metabolism	38347	LC/MS Polar	92	2633.1	159.0299	3184-35-8	71	C00322	HMDB04225
met145	2-oxoarginine*	Amino Acid	Urea cycle; Arginine and Proline Metabolism	55072	LC/MS Pos Early	100002784	1760	174.08732	10/4/15	558	C03771	HMDB11565
met146	2-palmitoleoylglycerol (16:1)*	Lipid	Monoacylglycerol	52432	LC/MS Neg	100008953	6016	253.21727		NA		HMDB10383
met147	2-palmitoleoyl-GPC (16:1)*	Lipid	Lysophospholipid	47118	LC/MS Neg	100001561	5720	568.3256		NA		HMDB11533
met148	2-palmitoylglycerol (16:0)	Lipid	Monoacylglycerol	33419	LC/MS Neg	100001048	6400	255.23293	23470-00-0	123409		HMDB61702
met149	2-palmitoyl-GPC (16:0)*	Lipid	Lysophospholipid	35253	LC/MS Neg	100001562	6215	570.34125		15061532		HMDB11749
met150	2-piperidinone	Xenobiotics	Food Component/Plant	43400	LC/MS Pos Early	100004295	1675	100.07569	675-20-7	12665		HMDB02039
met151	2-pyrrolidinone	Amino Acid	Glutamate Metabolism	31675	LC/MS Pos Early	100001081	1262	86.06004	616-45-5	12025		HMDB11129
met152	2-stearoyl-GPE (18:0)*	Lipid	Lysophospholipid	41220	LC/MS Neg	100003901	6350	480.30956		NA		HMDB00375
met153	3-(3-hydroxyphenyl)propionate	Xenobiotics	Benzoate Metabolism	35635	LC/MS Neg	100001624	1980	165.05571	621-54-5	91	C11457
met154	3-(3-hydroxyphenyl)propionate sulfate	Xenobiotics	Benzoate Metabolism	45415	LC/MS Neg	100005391	1294	245.01253	86321-32-6	187488		HMDB00755
met155	3-(4-hydroxyphenyl)lactate	Amino Acid	Tyrosine Metabolism	32197	LC/MS Neg	240	1379	181.05063	6482-98-0	9378	C03672	HMDB02199
met156	3-(4-hydroxyphenyl)propionate	Xenobiotics	Benzoate Metabolism	39587	LC/MS Neg	100002914	1670	165.05571	501-97-3	10394	C01744
met157	3-acetylphenol sulfate	Xenobiotics	Chemical	48693	LC/MS Neg	100004326	2477	215.00196		NA		HMDB03911
met158	3-aminoisobutyrate	Nucleotide	Pyrimidine Metabolism, Thymine containing	1566	LC/MS Pos Early	1114	2190	104.07061	10569-72-9;214139-20-5	64956	C05145
met159	3beta-hydroxy-5-cholestenoate	Lipid	Sterol	54805	LC/MS Neg	100006370	5398	415.32177	6561-58-6	165511	C17333
met160	3-ethylphenylsulfate	Xenobiotics	Benzoate Metabolism	36848	LC/MS Neg	100001808	3530	201.0227		NA	C14386	HMDB00396
met161	3-hydroxy-2-ethylpropionate	Amino Acid	Leucine, Isoleucine and Valine Metabolism	32397	LC/MS Neg	100001170	975	117.05571	4374-62-3	188979		HMDB00355
met162	3-hydroxy-3-methylglutarate	Lipid	Mevalonate Metabolism	531	LC/MS Polar	112	2850	161.04555	503-49-1	1662	C03761	HMDB00357
met163	3-hydroxybutyrate (BHBA)	Lipid	Ketone Bodies	542	LC/MS Polar	254	1475	103.04007	625-72-9	441	C01089	HMDB13127
met164	3-hydroxybutyrylcarnitine (1)	Lipid	Fatty Acid Metabolism(Acyl Carnitine)	43264	LC/MS Pos Early	100003926	2400	248.14925		53481617		HMDB13127
met165	3-hydroxybutyrylcarnitine (2)	Lipid	Fatty Acid Metabolism(Acyl Carnitine)	52984	LC/MS Pos Early	100009271	2340	248.14925		NA		HMDB02203
met166	3-hydroxydecanoate	Lipid	Fatty Acid, Monohydroxy	22053	LC/MS Neg	100000997	4634.7	187.13396	5561-87-5	26612
met167	3-hydroxyhexanoate	Lipid	Fatty Acid, Monohydroxy	53230	LC/MS Neg	100006367	1725	131.07136	10191-24-9	151492		HMDB06116
met168	3-hydroxyhippurate	Xenobiotics	Benzoate Metabolism	39600	LC/MS Neg	100002122	1687	194.04588	1637-75-8	450268
met169	3-hydroxyindolin-2-one sulfate	Xenobiotics	Chemical	48419	LC/MS Neg	100006103	2082	227.99721		NA		HMDB00336
met170	3-hydroxyisobutyrate	Amino Acid	Leucine, Isoleucine and Valine Metabolism	1549	LC/MS Polar	111	1619	103.04007	2068-83-9	87	C06001	HMDB00387
met171	3-hydroxylaurate	Lipid	Fatty Acid, Monohydroxy	32457	LC/MS Neg	100001112	5175	215.16526	53941-38-1	94216		HMDB01954
met172	3-hydroxyoctanoate	Lipid	Fatty Acid, Monohydroxy	22001	LC/MS Neg	100000773	3446	159.10266	88930-08-9	26613
met173	3-hydroxyphenylacetate sulfate	Amino Acid	Tyrosine Metabolism	52921	LC/MS Neg	100006634	969	230.99688		NA
met174	3-hydroxypyridine sulfate	Xenobiotics	Chemical	48448	LC/MS Neg	100006098	1595.5	173.98665	1955-23-3	NA		HMDB00325
met175	3-hydroxysuberate	Lipid	Fatty Acid, Monohydroxy	31936	LC/MS Neg	100001143	644	189.07684	73141-47-6	22328017		HMDB00682
met176	3-indoxyl sulfate	Amino Acid	Tryptophan Metabolism	27672	LC/MS Neg	100000467	2222.2	212.0023	2642-37-7	10258		HMDB00022
met177	3-methoxytyramine	Amino Acid	Tyrosine Metabolism	38630	LC/MS Pos Early	118	2635	168.10191	1477-68-5	1669	C05587
met178	3-methoxytyramine sulfate	Amino Acid	Tyrosine Metabolism	44618	LC/MS Neg	100004634	1722	246.04416		NA		HMDB01434
met179	3-methoxytyrosine	Amino Acid	Tyrosine Metabolism	12017	LC/MS Pos Early	1342	2555	212.09174	300-48-1	1670
met180	3-methyl catechol sulfate (1)	Xenobiotics	Benzoate Metabolism	46165	LC/MS Neg	100004112	2790	203.00196		NA		HMDB00019
met181	3-methyl-2-oxobutyrate	Amino Acid	Leucine, Isoleucine and Valine Metabolism	44526	LC/MS Polar	100000936	911	115.04006	3715-29-5	49	C00141	HMDB03736
met182	3-methyl-2-oxovalerate	Amino Acid	Leucine, Isoleucine and Valine Metabolism	15676	LC/MS Neg	100000036	2064.2	129.05572	1460-34-0;51829-07-3	47	C00671	HMDB00555
met183	3-methyladipate	Lipid	Fatty Acid, Dicarboxylate	36749	LC/MS Polar	100001765	2865	159.06628	1/3/58	12292		HMDB00522
met184	3-methylglutaconate	Amino Acid	Leucine, Isoleucine and Valine Metabolism	57747	LC/MS Polar	100002458	2700	99.04518	5746-90-7	1551553		HMDB00479
met185	3-methylhistidine	Amino Acid	Histidine Metabolism	15677	LC/MS Neg	100000042	906.3	168.07785	368-16-1	64969	C01152	HMDB00764
met186	3-phenylpropionate (hydrocinnamate)	Xenobiotics	Benzoate Metabolism	15749	LC/MS Neg	100000010	2860	149.0608	501-52-0	107	C05629	HMDB02031
met187	3-ureidoisobutyrate	Nucleotide	Pyrimidine Metabolism, Uracil containing	57549	LC/MS Polar	100001531	1910	145.06186	2905-86-4	160663	C05100	HMDB00026
met188	3-ureidopropionate	Nucleotide	Pyrimidine Metabolism, Uracil containing	3155	LC/MS Pos Early	1053	875	133.06077	462-88-4	111	C02642
met189	4-acetamidobenzoate	Xenobiotics	Chemical	57585	LC/MS Neg	100009413	1403	178.05096	556-08-1	19266	D03836	HMDB03681
met190	4-acetamidobutanoate	Amino Acid	Polyamine Metabolism	1558	LC/MS Pos Early	1113	1350	146.08117	3025-96-5	18189	C02946
met191	4-acetylphenol sulfate	Xenobiotics	Drug	44620	LC/MS Neg	100000711	2375	215.00196		4684006
met192	4-allylphenol sulfate	Xenobiotics	Food Component/Plant	37181	LC/MS Neg	100001868	3805	213.0227		NA		HMDB00921
met193	4-cholesten-3-one	Lipid	Sterol	38125	LC/MS Pos Late	100002227	2520	385.3465	601-57-0	91477	C00599
met194	4-ethylphenylsulfate	Xenobiotics	Benzoate Metabolism	36099	LC/MS Neg	100001756	3580	201.0227	123-07-9	NA	C13637	HMDB03464
met195	4-guanidinobutanoate	Amino Acid	Guanidino and Acetamido Metabolism	15681	LC/MS Pos Early	100000096	2320	146.09241	463-003;463-00-3	500	C01035
met196	4-hydroxycinnamate sulfate	Amino Acid	Tyrosine Metabolism	48410	LC/MS Neg	100006095	1000	242.99688	376374-66-2	6070438		HMDB13678
met197	4-hydroxyhippurate	Xenobiotics	Benzoate Metabolism	35527	LC/MS Neg	100001423	1475	194.04588	2482-25-9	151012		HMDB00020
met198	4-hydroxyphenylacetate	Amino Acid	Phenylalanine Metabolism	541	LC/MS Neg	144	1361	151.04007	156-38-7	127	C00642
met199	4-hydroxyphenylacetylglycine	Peptide	Acetylated Peptides	43525	LC/MS Neg	100004418	1622	208.06153	28116-23-6	440732	C05596	HMDB00707
met200	4-hydroxyphenylpyruvate	Amino Acid	Tyrosine Metabolism	1669	LC/MS Neg	1141	1690	179.03498	156-39-8	979	C01179	HMDB02024
met201	4-imidazoleacetate	Amino Acid	Histidine Metabolism	32349	LC/MS Pos Early	100001207	2055	127.05021	645-65-8	96215	C02835	HMDB00695
met202	4-methyl-2-oxopentanoate	Amino Acid	Leucine, Isoleucine and Valine Metabolism	22116	LC/MS Neg	100000551	2170	129.05571	816-66-0	70	C00233
met203	4-methylcatechol sulfate	Xenobiotics	Benzoate Metabolism	46146	LC/MS Neg	100004111	2665	203.00196		NA
met204	4-vinylguaiacol sulfate	Xenobiotics	Food Component/Plant	48442	LC/MS Neg	100006126	3354	229.01761		NA		HMDB04072
met205	4-vinylphenol sulfate	Xenobiotics	Benzoate Metabolism	36098	LC/MS Neg	100001755	3320	199.00705	2628-17-3	6426766	C05627	HMDB01397
met206	guanosine 5'- monophosphate (5'-GMP)	Nucleotide	Purine Metabolism, Guanine containing	2849	LC/MS Pos Early	347	800	364.06528	12/9/50	6804	C00144
met207	5-(galactosylhydroxy)-L-lysine	Amino Acid	Lysine Metabolism	43582	LC/MS Pos Early	100002462	2755	325.16055	32448-36-5	NA
met208	5alpha-pregnan-3beta,20beta-diol monosulfate (1)	Lipid	Progestin Steroids	37196	LC/MS Neg	100002009	5180	399.22106		NA		HMDB03355
met209	5-aminovalerate	Amino Acid	Lysine Metabolism	18319	LC/MS Pos Early	100000454	2220	118.08626	660-88-8	138	C00431
met210	5-bromotryptophan	Amino Acid	Tryptophan Metabolism	53242	LC/MS Neg	100009338	3525	280.99311		96735		HMDB00529
met211	5-dodecenoate (12:1n7)	Lipid	Medium Chain Fatty Acid	33968	LC/MS Neg	100001232	5224	197.1547	2430-94-6	5312378		HMDB05081
met212	5-HEPE	Lipid	Eicosanoid	46297	LC/MS Neg	100002135	5316	317.21221	83952-40-3	6439678		HMDB11134
met213	5-HETE	Lipid	Eicosanoid	37372	LC/MS Neg	100002137	5382	319.22786	73307-52-5	5280733	C04805
met214	5-hydroxyindole sulfate	Amino Acid	Tryptophan Metabolism	52914	LC/MS Neg	100009042	1928	212.0023		NA		HMDB00450
met215	5-hydroxylysine	Amino Acid	Lysine Metabolism	15685	LC/MS Pos Early	100000054	2790	163.10772	13204-98-3	1029	C16741
met216	5-hydroxymethyl-2'-deoxycytidine	Nucleotide	Pyrimidine Metabolism, Cytidine containing	57654	LC/MS Neg	100010957	1486	256.09389	7226-77-9	169016
met217	5-hydroxymethylcytidine	Nucleotide	Pyrimidine Metabolism, Cytidine containing	54737	LC/MS Neg	100005934	1394	272.08881	19235-17-7	NA		HMDB02224
met218	5-methyl-2'-deoxycytidine	Nucleotide	Pyrimidine Metabolism, Cytidine containing	38159	LC/MS Pos Early	100002300	2303	242.11354	838-07-3	440055	C03592	HMDB00982
met219	5-methylcytidine	Nucleotide	Pyrimidine Metabolism, Cytidine containing	22119	LC/MS Neg	100000763	1608	256.09389	2140-61-6	92918		HMDB02894
met220	5-methylcytosine	Nucleotide	Pyrimidine Metabolism, Cytidine containing	21106	LC/MS Pos Early	1049	2195	126.06619	58366-64-6	65040	C02376
met221	5-methylnorleucine	Amino Acid	Leucine, Isoleucine and Valine Metabolism	43546	LC/MS Pos Early	100004549	3116	146.11756	31872-98-7	94817		HMDB01173
met222	5-methylthioadenosine (MTA)	Amino Acid	Polyamine Metabolism	1419	LC/MS Pos Early	212	2752	298.09684	2457-80-9	439176	C00170	HMDB00267
met223	5-oxoproline	Amino Acid	Glutathione Metabolism	1494	LC/MS Neg	1021	738.5	128.03531	98-79-3	7405	C01879
met224	6-hydroxyindole sulfate	Xenobiotics	Chemical	48698	LC/MS Neg	100006260	2498	212.0023		NA		HMDB61705
met225	6-oxopiperidine-2-carboxylate	Amino Acid	Lysine Metabolism	43231	LC/MS Neg	100004499	965	142.05096	34622-39-4	3014237		HMDB12458
met226	7-alpha-hydroxy-3-oxo-4-cholestenoate (7-Hoca)	Lipid	Sterol	36776	LC/MS Neg	100001609	5288.1	429.30103	115538-85-7	3081085	C17337
met227	7-hydroxyindole sulfate	Amino Acid	Tryptophan Metabolism	52915	LC/MS Neg	100009043	1765	212.0023		NA		HMDB00897
met228	7-methylguanine	Nucleotide	Purine Metabolism, Guanine containing	35114	LC/MS Pos Early	100001456	2175	166.07234	578-76-7	11361	C02242	HMDB04704
met229	9,10-DiHOME	Lipid	Fatty Acid, Dihydroxy	38399	LC/MS Neg	179	5180	313.23843	263399-34-4	9966640	C14828	HMDB00201
met230	acetylcarnitine (C2)	Lipid	Fatty Acid Metabolism(Acyl Carnitine)	32198	LC/MS Pos Early	100000802	2282	204.12304	5080-50-2	1	C02571
met231	aconitate [cis or trans]	Energy	TCA Cycle	46173	LC/MS Neg	100001359	580	173.00916		NA		HMDB00034
met232	adenine	Nucleotide	Purine Metabolism, Adenine containing	554	LC/MS Pos Early	880	2221	136.06178	73-24-5	190	C00147	HMDB00050
met233	adenosine	Nucleotide	Purine Metabolism, Adenine containing	555	LC/MS Pos Early	798	2169	268.10404	58-61-7	60961	C00212	HMDB00448
met234	adipate	Lipid	Fatty Acid, Dicarboxylate	21134	LC/MS Polar	100000863	3000	145.05063	124-04-9	196	C06104	HMDB61677
met235	adipoylcarnitine (C6-DC)	Lipid	Fatty Acid Metabolism(Acyl Carnitine)	52988	LC/MS Pos Early	100006614	2558	290.15982		71296139		HMDB02226
met236	adrenate (22:4n6)	Lipid	Polyunsaturated Fatty Acid (n3 and n6)	32980	LC/MS Neg	100001193	5678	331.26425	2091-25-0	5497181	C16527
met237	adrenoylcarnitine (C22:4)*	Lipid	Fatty Acid Metabolism(Acyl Carnitine)	57528	LC/MS Pos Late	100015850	1415	476.37343		NA		HMDB00161
met238	alanine	Amino Acid	Alanine and Aspartate Metabolism	1126	LC/MS Pos Early	811	1700	90.05496	56-41-7	5950	C00041	HMDB01209
met239	allantoic acid	Nucleotide	Purine Metabolism, (Hypo)Xanthine/Inosine containing	33434	LC/MS Polar	218	2960	175.04728	99-16-1	203	C00499	HMDB00462
met240	allantoin	Nucleotide	Purine Metabolism, (Hypo)Xanthine/Inosine containing	1107	LC/MS Polar	1002	1672	157.03671	97-59-6	204	C02350
met241	alpha-CEHC sulfate	Cofactors and Vitamins	Tocopherol Metabolism	47666	LC/MS Neg	100005972	3090	357.10134		NA		HMDB01624
met242	alpha-hydroxycaproate	Lipid	Fatty Acid, Monohydroxy	37073	LC/MS Neg	100001723	1920	131.07136	6064-63-7	99824		HMDB00746
met243	alpha-hydroxyisocaproate	Amino Acid	Leucine, Isoleucine and Valine Metabolism	22132	LC/MS Neg	100000706	1840	131.07136	10303-64-7	83697	C03264	HMDB00407
met244	alpha-hydroxyisovalerate	Amino Acid	Leucine, Isoleucine and Valine Metabolism	33937	LC/MS Neg	100001300	1126	117.05571	600-37-3	99823		HMDB00005
met245	alpha-ketobutyrate	Amino Acid	Methionine, Cysteine, SAM and Taurine Metabolism	4968	LC/MS Polar	796	940	101.02442	600-18-0	58	C00109	HMDB00208
met246	alpha-ketoglutarate	Energy	TCA Cycle	528	LC/MS Polar	93	2700	145.01425	305-72-6;328-50-7;22202-68-2	51	C00026	HMDB01893
met247	alpha-tocopherol	Cofactors and Vitamins	Tocopherol Metabolism	1561	LC/MS Pos Late	1105	2522	430.37818	59-02-9;10191-41-0	14985	C02477	HMDB00045
met248	adenosine 5'-monophosphate (AMP)	Nucleotide	Purine Metabolism, Adenine containing	32342	LC/MS Pos Early	209	1013	348.07037	149022-20-8	6083	C00020	HMDB00194
met249	anserine	Peptide	Dipeptide Derivative	15747	LC/MS Pos Early	100000044	2924	241.12952	10030-52-1	112072	C01262	HMDB01123
met250	anthranilate	Amino Acid	Tryptophan Metabolism	4970	LC/MS Pos Early	1258	2606	138.05496	118-92-3	227	C00108
met251	arabitol/xylitol	Carbohydrate	Pentose Metabolism	48885	LC/MS Polar	100006430	1932.4	151.0612		6912	C01904
met252	arabonate/xylonate	Carbohydrate	Pentose Metabolism	48255	LC/MS Polar	100006115	2700	165.04046		NA		HMDB02212
met253	arachidate (20:0)	Lipid	Long Chain Fatty Acid	1118	LC/MS Neg	893	6240	311.29555	506-30-9	10467	C06425	HMDB01043
met254	arachidonate (20:4n6)	Lipid	Polyunsaturated Fatty Acid (n3 and n6)	1110	LC/MS Neg	229	5535	303.23295	506-32-1	444899	C00219	HMDB04080
met255	arachidonoyl ethanolamide	Lipid	Endocannabinoid	32463	LC/MS Pos Late	1488	1535	348.28971	94421-68-8	5281969	C11695
met256	arachidonoylcarnitine (C20:4)	Lipid	Fatty Acid Metabolism(Acyl Carnitine)	57518	LC/MS Pos Late	100015837	1353	448.34215		NA
met257	arachidonoylcholine	Lipid	Fatty Acid Metabolism (Acyl Choline)	53261	LC/MS Pos Late	100009332	1390	390.33666		NA		HMDB06460
met258	arachidoylcarnitine (C20)*	Lipid	Fatty Acid Metabolism(Acyl Carnitine)	57513	LC/MS Pos Late	100015833	1512	456.40474		NA		HMDB03148
met259	argininate*	Amino Acid	Urea cycle; Arginine and Proline Metabolism	57461	LC/MS Pos Early	100002769	2150	176.10297	157-07-3	160437		HMDB00517
met260	arginine	Amino Acid	Urea cycle; Arginine and Proline Metabolism	1638	LC/MS Pos Early	231	2825	175.11896	1119-34-2	232	C00062	HMDB00052
met261	argininosuccinate	Amino Acid	Urea cycle; Arginine and Proline Metabolism	15497	LC/MS Pos Early	232	2745	291.12992	156637-58-0	828	C03406	HMDB00168
met262	asparagine	Amino Acid	Alanine and Aspartate Metabolism	512	LC/MS Pos Early	917	1225	133.06077	70-47-3	6267	C00152	HMDB00191
met263	aspartate	Amino Acid	Alanine and Aspartate Metabolism	443	LC/MS Pos Early	234	1165	134.04479	56-84-8	5960	C00049	HMDB00784
met264	azelate (nonanedioate)	Lipid	Fatty Acid, Dicarboxylate	18362	LC/MS Neg	2029	1276	187.09758	123-99-9	2266	C08261	HMDB12091
met265	behenoyl dihydrosphingomyelin (d18:0/22:0)*	Lipid	Sphingolipid Metabolism	57331	LC/MS Pos Late	100009026	3150	789.68441		NA		HMDB12103
met266	behenoyl sphingomyelin (d18:1/22:0)*	Lipid	Sphingolipid Metabolism	48492	LC/MS Pos Late	100006294	3083	787.66876		NA
met267	behenoylcarnitine (C22)*	Lipid	Fatty Acid Metabolism(Acyl Carnitine)	57514	LC/MS Pos Late	100015832	1561	484.43604		NA		HMDB01870
met268	benzoate	Xenobiotics	Benzoate Metabolism	15778	LC/MS Neg	100000008	1750	121.0295	65-85-0	243	C00180
met269	benzoylcarnitine*	Xenobiotics	Chemical	43265	LC/MS Pos Early	100004555	3041	266.13869	105450-08-6	NA		HMDB00056
met270	beta-alanine	Nucleotide	Pyrimidine Metabolism, Uracil containing	55	LC/MS Pos Early	244	1905	90.05496	56-41-7;107-95-9	239	C00099	HMDB13222
met271	beta-guanidinopropanoate	Xenobiotics	Food Component/Plant	35101	LC/MS Pos Early	100001411	2145	132.07676	353-09-3	67701	C03065	HMDB00754
met272	beta-hydroxyisovalerate	Amino Acid	Leucine, Isoleucine and Valine Metabolism	12129	LC/MS Neg	1442	1027	117.05572	625-08-1	69362		HMDB00043
met273	betaine	Amino Acid	Glycine, Serine and Threonine Metabolism	3141	LC/MS Pos Early	799	1064	118.08626	107-43-7	247	C00719	HMDB00852
met274	beta-sitosterol	Lipid	Sterol	27414	LC/MS Pos Late	100001033	3054	397.38289	83-46-5	222284	C01753	HMDB00054
met275	bilirubin (Z,Z)	Cofactors and Vitamins	Hemoglobin and Porphyrin Metabolism	43807	LC/MS Pos Late	1090	1840	585.27076	635-65-4	5280352	C00486
met276	bilirubin (E,E)*	Cofactors and Vitamins	Hemoglobin and Porphyrin Metabolism	32586	LC/MS Pos Late	100001950	1045	585.27076	114-25-0	5315454		HMDB00488
met277	bilirubin (E,Z or Z,E)*	Cofactors and Vitamins	Hemoglobin and Porphyrin Metabolism	47886	LC/MS Pos Late	100001951	1265	585.27076		5799469		HMDB01008
met278	biliverdin	Cofactors and Vitamins	Hemoglobin and Porphyrin Metabolism	2137	LC/MS Pos Late	250	1016	583.25512	55482-27-4;55482-27-4	5353439	C00500	HMDB02013
met279	butyrylcarnitine (C4)	Lipid	Fatty Acid Metabolism (also BCAA Metabolism)	32412	LC/MS Pos Early	100001054	2860	232.15434	25576-40-3	439829	C02862	HMDB00808
met280	butyrylglycine	Lipid	Fatty Acid Metabolism (also BCAA Metabolism)	31850	LC/MS Neg	100001151	1470	144.06661	20208-73-5	88412		HMDB02869
met281	campesterol	Lipid	Sterol	33997	LC/MS Pos Late	100001269	2873	383.36724	474-62-4	173183	C01789	HMDB00062
met282	carnitine	Lipid	Carnitine Metabolism	15500	LC/MS Pos Early	100000007	1978	162.11247	461-05-2	10917	C00318	HMDB00033
met283	carnosine	Amino Acid	Histidine Metabolism	1768	LC/MS Pos Early	249	2942	227.11387	305-84-0	439224	C00386
met284	carotene diol (1)	Xenobiotics	Food Component/Plant	57635	LC/MS Pos Late	100015966	1720	568.42759		NA		HMDB59724
met285	catechol sulfate	Xenobiotics	Benzoate Metabolism	35320	LC/MS Neg	100001605	1906	188.98631	4918-96-1	3083879
met286	ceramide (d16:1/24:1, d18:1/22:1)*	Lipid	Ceramides	57437	LC/MS Pos Late	100015727	3850	620.59763		NA
met287	ceramide (d18:1/17:0, d17:1/18:0)*	Lipid	Ceramides	57434	LC/MS Pos Late	100015737	3055	552.53505		NA
met288	ceramide (d18:1/20:0, d16:1/22:0, d20:1/18:0)*	Lipid	Ceramides	57440	LC/MS Pos Late	100015755	3920	594.58199		NA
met289	ceramide (d18:2/24:1, d18:1/24:2)*	Lipid	Ceramides	57443	LC/MS Pos Late	100015744	3858	646.6133		NA		HMDB06347
met290	cerotoylcarnitine (C26)*	Lipid	Fatty Acid Metabolism(Acyl Carnitine)	57516	LC/MS Pos Late	100015835	1649	540.49864		NA
met291	C-glycosyltryptophan	Amino Acid	Tryptophan Metabolism	48782	LC/MS Pos Early	100006379	2700	367.14998	180509-18-6	10981970		HMDB00518
met292	chenodeoxycholate	Lipid	Primary Bile Acid Metabolism	1563	LC/MS Neg	1123	5264	391.28538	474-24-9;474-25-9	10133	C02528	HMDB00619
met293	cholate	Lipid	Primary Bile Acid Metabolism	22842	LC/MS Neg	136	5165	407.28029	81-25-4	221493	C00695	HMDB00067
met294	cholesterol	Lipid	Sterol	63	LC/MS Pos Late	266	2707	369.35159	57-88-5	11025495	C00187	HMDB00097
met295	choline	Lipid	Phospholipid Metabolism	15506	LC/MS Pos Early	1256	1961	104.10699	67-48-1	305	C00114	HMDB11621
met296	cinnamoylglycine	Xenobiotics	Food Component/Plant	38637	LC/MS Neg	100002253	3127	204.06661	16534-24-0	709625		HMDB00094
met297	citrate	Energy	TCA Cycle	1564	LC/MS Neg	1124	582	191.01973	77-92-9	311	C00158	HMDB00904
met298	citrulline	Amino Acid	Urea cycle; Arginine and Proline Metabolism	2132	LC/MS Pos Early	391	1520	176.10297	372-75-8	9750	C00327	HMDB00095
met299	cytidine 5'-monophosphate (5'-CMP)	Nucleotide	Pyrimidine Metabolism, Cytidine containing	2372	LC/MS Pos Early	282	835	324.05914	63-37-6	6131	C00055	HMDB00063
met300	cortisol	Lipid	Corticosteroids	1712	LC/MS Neg	356	4710	361.20204	50-23-7	5754	C00735	HMDB02802
met301	cortisone	Lipid	Corticosteroids	1769	LC/MS Neg	273	4575	359.18639	53-06-5	222786	C00762	HMDB00064
met302	creatine	Amino Acid	Creatine Metabolism	27718	LC/MS Pos Early	1221	1947	132.07676	57-00-1	586	C00300	HMDB01511
met303	creatine phosphate	Amino Acid	Creatine Metabolism	33951	LC/MS Neg	100000112	603	210.02853	922-32-7	587	C02305	HMDB00562
met304	creatinine	Amino Acid	Creatine Metabolism	513	LC/MS Pos Early	275	2055	114.06619	60-27-5	588	C00791	HMDB00099
met305	cystathionine	Amino Acid	Methionine, Cysteine, SAM and Taurine Metabolism	15705	LC/MS Pos Early	310	2270	223.07471	535-34-2	439258	C02291	HMDB00574
met306	cysteine	Amino Acid	Methionine, Cysteine, SAM and Taurine Metabolism	1868	LC/MS Pos Early	800	1488	122.02703	52-90-4;56-89-3	5862	C00097	HMDB00731
met307	cysteine s-sulfate	Amino Acid	Methionine, Cysteine, SAM and Taurine Metabolism	22176	LC/MS Pos Early	100000808	565	201.98384	1637-71-4	115015	C05824	HMDB00996
met308	cysteine sulfinic acid	Amino Acid	Methionine, Cysteine, SAM and Taurine Metabolism	37443	LC/MS Pos Early	100002113	597	154.01686	207121-48-0	109	C00606	HMDB00656
met309	cysteine-glutathione disulfide	Amino Acid	Glutathione Metabolism	35159	LC/MS Pos Early	100001437	2465	427.09519	13081-14-6	4247235		HMDB00078
met310	cysteinylglycine	Amino Acid	Glutathione Metabolism	35637	LC/MS Pos Early	278	2132	179.0485	19246-18-5	439498	C01419	HMDB00192
met311	cystine	Amino Acid	Methionine, Cysteine, SAM and Taurine Metabolism	56	LC/MS Pos Early	279	2000	241.03113	56-89-3	67678	C00491	HMDB00089
met312	cytidine	Nucleotide	Pyrimidine Metabolism, Cytidine containing	514	LC/MS Pos Early	827	2124	244.0928	65-46-3	6175	C00475	HMDB00630
met313	cytosine	Nucleotide	Pyrimidine Metabolism, Cytidine containing	573	LC/MS Pos Early	881	2060	112.05054	71-30-7	597	C00380
met314	daidzein sulfate (2)	Xenobiotics	Food Component/Plant	48728	LC/MS Neg	100006363	3330	333.00756		NA		HMDB00651
met315	decanoylcarnitine (C10)	Lipid	Fatty Acid Metabolism(Acyl Carnitine)	33941	LC/MS Pos Late	100001251	1130	316.24824	1492-27-9	10245190		HMDB01161
met316	deoxycarnitine	Lipid	Carnitine Metabolism	36747	LC/MS Pos Early	100001662	2052	146.11756	6249-56-5	134	C01181	HMDB00626
met317	deoxycholate	Lipid	Secondary Bile Acid Metabolism	1114	LC/MS Neg	302	5294	391.28538	83-44-3	222528	C04483
met318	diacylglycerol (16:1/18:2 [2], 16:0/18:3 [1])*	Lipid	Diacylglycerol	54966	LC/MS Pos Late	100010940	2733	608.52486		NA		HMDB05060
met319	dihomo-linoleate (20:2n6)	Lipid	Polyunsaturated Fatty Acid (n3 and n6)	17805	LC/MS Neg	1231	5730	307.26425	2091-39-6	6439848	C16525	HMDB02925
met320	dihomo-linolenate (20:3n3 or n6)	Lipid	Polyunsaturated Fatty Acid (n3 and n6)	35718	LC/MS Neg	100001739	5596	305.2486	17046-59-2	5280581	C03242
met321	dihomo-linolenoylcarnitine (20:3n3 or 6)*	Lipid	Fatty Acid Metabolism(Acyl Carnitine)	57521	LC/MS Pos Late	100015840	1392	450.35777		NA
met322	dihomo-linolenoyl-choline	Lipid	Fatty Acid Metabolism (Acyl Choline)	53262	LC/MS Pos Late	100009335	1424	392.35231		NA
met323	dihomo-linoleoylcarnitine (C20:2)*	Lipid	Fatty Acid Metabolism(Acyl Carnitine)	57520	LC/MS Pos Late	100015839	1436	452.37343		NA		HMDB03349
met324	dihydroorotate	Nucleotide	Pyrimidine Metabolism, Orotate containing	601	LC/MS Polar	923	1910	157.02548	155-54-4	648	C00337	HMDB04983
met325	dimethyl sulfone	Xenobiotics	Chemical	43424	LC/MS Pos Early	100004284	832	95.01613	67-71-0	6213	C11142	HMDB01539
met326	dimethylarginine (SDMA + ADMA)	Amino Acid	Urea cycle; Arginine and Proline Metabolism	36808	LC/MS Pos Early	100001810	2850	203.15026	102783-24-4	123831	C03626	HMDB00092
met327	dimethylglycine	Amino Acid	Glycine, Serine and Threonine Metabolism	5086	LC/MS Pos Early	806	1104	104.07061	1118-68-9	673	C01026	HMDB61714
met328	docosadienoate (22:2n6)	Lipid	Polyunsaturated Fatty Acid (n3 and n6)	32415	LC/MS Neg	100001182	6034	335.29555	7370-49-2	5282807	C16533
met329	docosadioate	Lipid	Fatty Acid, Dicarboxylate	39837	LC/MS Neg	100002952	5291.8	369.30103	505-56-6	244872	C19625	HMDB02183
met330	docosahexaenoate (DHA; 22:6n3)	Lipid	Polyunsaturated Fatty Acid (n3 and n6)	44675	LC/MS Neg	100000665	5525	327.23295	6217-54-5	445580	C06429
met331	docosahexaenoylcholine	Lipid	Fatty Acid Metabolism (Acyl Choline)	53263	LC/MS Pos Late	100009333	1378	414.33666		NA		HMDB06528
met332	docosapentaenoate (n3 DPA; 22:5n3)	Lipid	Polyunsaturated Fatty Acid (n3 and n6)	32504	LC/MS Neg	100001181	5571	329.2486	2234-74-4	6441454	C16513	HMDB01976
met333	docosapentaenoate (n6 DPA; 22:5n6)	Lipid	Polyunsaturated Fatty Acid (n3 and n6)	37478	LC/MS Neg	100001580	5624.5	329.2486	25182-74-5	6441454	C16513	HMDB02823
met334	docosatrienoate (22:3n3)	Lipid	Polyunsaturated Fatty Acid (n3 and n6)	32417	LC/MS Neg	100001195	5823	333.2799	59708-86-0	5312556	C16534
met335	docosatrienoate (22:3n6)*	Lipid	Polyunsaturated Fatty Acid (n3 and n6)	57467	LC/MS Neg	100015762	5850	333.27989		NA		HMDB00623
met336	dodecanedioate	Lipid	Fatty Acid, Dicarboxylate	32388	LC/MS Neg	100001102	2990	229.14453	693-23-2	12736	C02678	HMDB06275
met337	dopamine 3-O-sulfate	Amino Acid	Tyrosine Metabolism	48407	LC/MS Neg	100006361	1556.2	232.02845		122136	C13690
met338	ectoine	Xenobiotics	Chemical	35651	LC/MS Pos Early	100001635	1980	143.08151	96702-03-3	126041	C06231
met339	eicosanodioate	Lipid	Fatty Acid, Dicarboxylate	39831	LC/MS Neg	100002951	5200.9	341.26973	2424-92-2	75502		HMDB01999
met340	eicosapentaenoate (EPA; 20:5n3)	Lipid	Polyunsaturated Fatty Acid (n3 and n6)	18467	LC/MS Neg	2050	5450	301.2173	10-2005-9;10417-94-4	446284	C06428	HMDB02231
met341	eicosenoate (20:1)	Lipid	Long Chain Fatty Acid	33587	LC/MS Neg	100001335	5950	309.2799		5282768	C16526
met342	eicosenoylcarnitine (C20:1)*	Lipid	Fatty Acid Metabolism(Acyl Carnitine)	57519	LC/MS Pos Late	100015838	1484	454.38909		NA
met343	equol sulfate	Xenobiotics	Food Component/Plant	40478	LC/MS Neg	100003429	3630	321.04383		NA		HMDB03045
met344	ergothioneine	Xenobiotics	Food Component/Plant	37459	LC/MS Pos Early	100002154	850	230.09578	58511-63-0	3032311	C05570	HMDB02068
met345	erucate (22:1n9)	Lipid	Long Chain Fatty Acid	1552	LC/MS Neg	1087	6355.6	337.3112	112-86-7	5281116	C08316
met346	erucoylcarnitine (C22:1)*	Lipid	Fatty Acid Metabolism(Acyl Carnitine)	57525	LC/MS Pos Late	100015841	1535	482.4204		NA		HMDB02994
met347	erythritol	Xenobiotics	Food Component/Plant	20699	LC/MS Polar	100000846	1491	167.05611	149-32-6	222285	C00503	HMDB00613
met348	erythronate*	Carbohydrate	Aminosugar Metabolism	42420	LC/MS Polar	100001320	2186	135.02989	88759-55-1	2781043		HMDB00622
met349	ethylmalonate	Amino Acid	Leucine, Isoleucine and Valine Metabolism	15765	LC/MS Polar	2054	2785	131.03498	601-75-2	11756
met350	eugenol sulfate	Xenobiotics	Food Component/Plant	48715	LC/MS Neg	100006171	3782	243.03326	95480-60-7	180632
met351	felinine	Amino Acid	Felinine Metabolism	33468	LC/MS Neg	100001312	1800	206.08563	471-09-0	164607		HMDB29200
met352	ferulic acid 4-sulfate	Xenobiotics	Food Component/Plant	47114	LC/MS Neg	100005389	1200	273.00744	86321-29-1	6305574		HMDB00854
met353	formiminoglutamate	Amino Acid	Histidine Metabolism	43493	LC/MS Pos Early	100002500	1880	175.07134	816-90-0	439233	C00439	HMDB00660
met354	fructose	Carbohydrate	Fructose, Mannose and Galactose Metabolism	577	LC/MS Polar	878	2065	179.05611	57-48-7	5984	C00095	HMDB00134
met355	fumarate	Energy	TCA Cycle	1643	LC/MS Polar	330	3084	115.00368	100-17-8	444972	C00122
met356	furaneol sulfate	Xenobiotics	Food Component/Plant	54795	LC/MS Neg	100009328	1900	206.99688		NA		HMDB00107
met357	galactitol (dulcitol)	Carbohydrate	Fructose, Mannose and Galactose Metabolism	1117	LC/MS Polar	1003	2360	181.07176	608-66-2	11850	C01697	HMDB00565
met358	galactonate	Carbohydrate	Fructose, Mannose and Galactose Metabolism	27719	LC/MS Polar	100001026	3085	195.05102	299-28-5	128869	C00880
met359	gamma-glutamyl-2-aminobutyrate	Peptide	Gamma-glutamyl Amino Acid	37092	LC/MS Pos Early	100001502	2380	233.1132	16869-42-4	NA		HMDB29142
met360	gamma-glutamylalanine	Peptide	Gamma-glutamyl Amino Acid	37063	LC/MS Pos Early	100001843	1986	219.09755	5875-41-2	440103
met361	gamma-glutamyl-alpha-lysine	Peptide	Gamma-glutamyl Amino Acid	55015	LC/MS Pos Early	100010901	2784	276.1554		65254		HMDB03869
met362	gamma-glutamyl-epsilon-lysine	Peptide	Gamma-glutamyl Amino Acid	33934	LC/MS Pos Early	100001262	2717	276.1554	17105-15-6	7015685
met363	gamma-glutamylfelinylglycine*	Amino Acid	Felinine Metabolism	33466	LC/MS Pos Early	100001319	2575	394.16425		NA		HMDB11737
met364	gamma-glutamylglutamate	Peptide	Gamma-glutamyl Amino Acid	36738	LC/MS Pos Early	331	1775	277.10303	1116-22-9	92865	C05282	HMDB11738
met365	gamma-glutamylglutamine	Peptide	Gamma-glutamyl Amino Acid	2730	LC/MS Pos Early	1140	1430	276.11902	10148-81-9	150914	C05283	HMDB11667
met366	gamma-glutamylglycine	Peptide	Gamma-glutamyl Amino Acid	33949	LC/MS Pos Early	100001294	1535	205.0819	1948-29-4	165527
met367	gamma-glutamylhistidine	Peptide	Gamma-glutamyl Amino Acid	18245	LC/MS Pos Early	1235	2740	285.11935	37460-15-4	7017195		HMDB11170
met368	gamma-glutamylisoleucine*	Peptide	Gamma-glutamyl Amino Acid	34456	LC/MS Pos Early	100001485	2940	261.1445		14253342		HMDB11171
met369	gamma-glutamylleucine	Peptide	Gamma-glutamyl Amino Acid	18369	LC/MS Pos Early	1268	2991	261.1445	2566-39-4	151023		HMDB29155
met370	gamma-glutamylmethionine	Peptide	Gamma-glutamyl Amino Acid	44872	LC/MS Pos Early	100001313	2640	279.10092	17663-87-5	7009567		HMDB00594
met371	gamma-glutamylphenylalanine	Peptide	Gamma-glutamyl Amino Acid	33422	LC/MS Pos Early	100000491	2992	295.12885	7432-24-8	111299
met372	gamma-glutamylserine	Peptide	Gamma-glutamyl Amino Acid	54914	LC/MS Pos Early	100009231	1351	235.09247	5875-35-4	NA		HMDB29159
met373	gamma-glutamylthreonine	Peptide	Gamma-glutamyl Amino Acid	33364	LC/MS Pos Early	100001314	1750	249.10812	5652-48-2	76078708		HMDB29160
met374	gamma-glutamyltryptophan	Peptide	Gamma-glutamyl Amino Acid	33947	LC/MS Pos Early	100001295	2975	334.13975	66471-20-3	3989307		HMDB11741
met375	gamma-glutamyltyrosine	Peptide	Gamma-glutamyl Amino Acid	2734	LC/MS Pos Early	1102	2518	311.12377	7432-23-7	94340		HMDB11172
met376	gamma-glutamylvaline	Peptide	Gamma-glutamyl Amino Acid	43829	LC/MS Pos Early	100001126	2700	247.12885	2746-34-1	7015683
met377	gamma-tocopherol/beta-tocopherol	Cofactors and Vitamins	Tocopherol Metabolism	52473	LC/MS Pos Late	100008998	2384	416.36427		NA		HMDB00625
met378	gluconate	Xenobiotics	Food Component/Plant	587	LC/MS Polar	338	2922	195.05102	527-07-1	10690	C00257	HMDB00122
met379	glucose	Carbohydrate	Glycolysis, Gluconeogenesis, and Pyruvate Metabolism	48152	LC/MS Polar	572	2342	225.06159	50-99-7	79025	C00031	HMDB00127
met380	glucuronate	Carbohydrate	Aminosugar Metabolism	15443	LC/MS Polar	100000257	3233.3	193.03537	207300-70-7	444791	C00191	HMDB00148
met381	glutamate	Amino Acid	Glutamate Metabolism	57	LC/MS Pos Early	561	1500	148.06044	56-86-0	611	C00025	HMDB00641
met382	glutamine	Amino Acid	Glutamate Metabolism	53	LC/MS Pos Early	563	1291	147.07642	56-85-9	5961	C00064	HMDB00661
met383	glutarate (pentanedioate)	Lipid	Fatty Acid, Dicarboxylate	396	LC/MS Polar	339	2900	131.03498	110-94-1	743	C00489	HMDB13130
met384	glutarylcarnitine (C5-DC)	Amino Acid	Lysine Metabolism	44664	LC/MS Pos Early	100001593	2393	276.14417	102636-82-8	71464488		HMDB03337
met385	glutathione, oxidized (GSSG)	Amino Acid	Glutathione Metabolism	27727	LC/MS Pos Early	448	2667	613.15925	103239-24-3	65359	C00127	HMDB00139
met386	glycerate	Carbohydrate	Glycolysis, Gluconeogenesis, and Pyruvate Metabolism	1572	LC/MS Polar	1052	2070.4	105.01933	600-19-1	752	C00258	HMDB00131
met387	glycerol	Lipid	Glycerolipid Metabolism	15122	LC/MS Neg	1254	758	91.04007	56-81-5	753	C00116	HMDB00126
met388	glycerol 3-phosphate	Lipid	Glycerolipid Metabolism	43847	LC/MS Pos Early	100000258	580	173.02095	29849-82-9	754	C00093	HMDB00114
met389	glycerophosphoethanolamine	Lipid	Phospholipid Metabolism	37455	LC/MS Polar	100001620	3075	214.04859	33049-08-0	123874	C01233
met390	glycerophosphoglycerol	Lipid	Glycerolipid Metabolism	48857	LC/MS Polar	100001619	2430	245.04317		439964	C03274
met391	glycerophosphoinositol*	Lipid	Phospholipid Metabolism	47155	LC/MS Polar	100001621	3850	333.05922	16824-65-0	167572		HMDB00086
met392	glycerophosphorylcholine (GPC)	Lipid	Phospholipid Metabolism	15990	LC/MS Pos Early	100000269	672	258.1101	28319-77-9	71920	C00670
met393	glycerophosphoserine*	Lipid	Phospholipid Metabolism	57404	LC/MS Pos Early	100015666	577	260.05298		3081457		HMDB00123
met394	glycine	Amino Acid	Glycine, Serine and Threonine Metabolism	58	LC/MS Pos Early	340	1375	76.03931	56-40-6	750	C00037	HMDB00637
met395	glycochenodeoxycholate	Lipid	Primary Bile Acid Metabolism	32346	LC/MS Neg	1628	5236.1	448.30684	16564-43-5	12544	C05466
met396	glycochenodeoxycholate sulfate	Lipid	Primary Bile Acid Metabolism	52974	LC/MS Neg	100006641	4820	263.62819		NA
met397	glycosyl ceramide (d18:1/20:0, d16:1/22:0)*	Lipid	Ceramides	57595	LC/MS Pos Late	100015882	3414	756.6348		NA
met398	glycosyl ceramide (d18:2/24:1, d18:1/24:2)*	Lipid	Ceramides	57453	LC/MS Pos Late	100015745	3380	808.66609		NA
met399	glycosyl-N-(2-hydroxynervonoyl)-sphingosine (d18:1/24:1(2OH))*	Lipid	Ceramides	57444	LC/MS Pos Late	100015752	3839	826.67665		NA
met400	glycosyl-N-palmitoyl-sphingosine (d18:1/16:0)	Lipid	Ceramides	53013	LC/MS Pos Late	100009272	2623	700.5722		NA
met401	glycosyl-N-stearoyl-sphingosine (d18:1/18:0)	Lipid	Ceramides	52234	LC/MS Pos Late	100001882	3053	728.6035		NA		HMDB00759
met402	glycylleucine	Peptide	Dipeptide	34398	LC/MS Pos Early	100001258	3059	189.12337	869-19-2	92843	C02155	HMDB28854
met403	glycylvaline	Peptide	Dipeptide	18357	LC/MS Pos Early	100000487	2734	175.10772	1963-21-9	97417		HMDB00128
met404	guanidinoacetate	Amino Acid	Creatine Metabolism	43802	LC/MS Polar	344	2884	116.04655	352-97-6	763	C00581	HMDB03157
met405	guanidinosuccinate	Amino Acid	Guanidino and Acetamido Metabolism	32446	LC/MS Polar	100001212	3550	174.05203	6133-30-8	97856	C03139	HMDB00132
met406	guanine	Nucleotide	Purine Metabolism, Guanine containing	32352	LC/MS Pos Early	172	2032	152.05669	73-40-5	764	C00242	HMDB00133
met407	guanosine	Nucleotide	Purine Metabolism, Guanine containing	1573	LC/MS Neg	1099	1662	282.08439	118-00-3	6802	C00387	HMDB03290
met408	gulonate*	Cofactors and Vitamins	Ascorbate and Aldarate Metabolism	46957	LC/MS Polar	100001586	2750	195.05102	20246-53-1	9794176	C00257	HMDB03178
met409	heme	Cofactors and Vitamins	Hemoglobin and Porphyrin Metabolism	41754	LC/MS Pos Late	100001386	1124	616.1762	14875-96-8	26945	C00032	HMDB00477
met410	hexadecadienoate (16:2n6)	Lipid	Polyunsaturated Fatty Acid (n3 and n6)	57652	LC/MS Neg	100009394	5398	251.20165	28290-73-5	NA		HMDB00672
met411	hexadecanedioate	Lipid	Fatty Acid, Dicarboxylate	35678	LC/MS Neg	100001614	4615	285.20713	505-54-4	10459	C19615
met412	hexadecatrienoate (16:3n3)	Lipid	Polyunsaturated Fatty Acid (n3 and n6)	57651	LC/MS Neg	100009393	5330	249.186	7561-64-0	5312428		HMDB00705
met413	hexanoylcarnitine (C6)	Lipid	Fatty Acid Metabolism(Acyl Carnitine)	32328	LC/MS Pos Early	100000781	3308	260.18564	6920-35-0	6426853		HMDB00701
met414	hexanoylglycine	Lipid	Fatty Acid Metabolism(Acyl Glycine)	35436	LC/MS Neg	100001527	2900	172.09791	24003-67-6	99463		HMDB00714
met415	hippurate	Xenobiotics	Benzoate Metabolism	15753	LC/MS Neg	100000014	2106.9	178.05096	495-69-2	464	C01586	HMDB00870
met416	histamine	Amino Acid	Histidine Metabolism	1574	LC/MS Pos Early	354	3035	112.08693	51-45-6	774	C00388	HMDB00177
met417	histidine	Amino Acid	Histidine Metabolism	59	LC/MS Neg	355	755.9	154.0622	5934-29-2	6274	C00135	HMDB00670
met418	homoarginine	Amino Acid	Urea cycle; Arginine and Proline Metabolism	22137	LC/MS Pos Early	100000961	2882	189.13461	156-86-5	9085	C01924	HMDB00679
met419	homocitrulline	Amino Acid	Urea cycle; Arginine and Proline Metabolism	22138	LC/MS Pos Early	100000963	1908	190.11862	1190-49-4	65072	C02427	HMDB33433
met420	homostachydrine*	Xenobiotics	Food Component/Plant	33009	LC/MS Pos Early	100001550	1750	158.11756	1195-94-4	441447	C08283	HMDB01212
met421	hydantoin-5-propionic acid	Amino Acid	Histidine Metabolism	40473	LC/MS Polar	100002514	2080	171.04113	5624-26-0	782	C05565	HMDB02434
met422	hydroquinone sulfate	Xenobiotics	Drug	35322	LC/MS Neg	100001604	1395	188.98631	123-31-9	161220	C00530	HMDB00725
met423	trans-4-hydroxyproline	Amino Acid	Urea cycle; Arginine and Proline Metabolism	32306	LC/MS Pos Early	1001	1064	132.06552	51-35-4	5810	C01157	HMDB00965
met424	hypotaurine	Amino Acid	Methionine, Cysteine, SAM and Taurine Metabolism	590	LC/MS Pos Early	358	724	110.02703	300-84-5	107812	C00519	HMDB00157
met425	hypoxanthine	Nucleotide	Purine Metabolism, (Hypo)Xanthine/Inosine containing	3127	LC/MS Neg	171	1291.2	135.03123	68-94-0	790	C00262	HMDB02320
met426	imidazole lactate	Amino Acid	Histidine Metabolism	15716	LC/MS Pos Early	100000263	2040	157.06077	14403-45-3	440129	C05568	HMDB02271
met427	imidazole propionate	Amino Acid	Histidine Metabolism	40730	LC/MS Pos Early	100003434	2263	141.06586	1074-59-5	70630		HMDB00197
met428	indoleacetate	Amino Acid	Tryptophan Metabolism	27513	LC/MS Neg	100001034	2200	174.05605	6505-45-9	802	C00954
met429	indoleacetylglycine	Amino Acid	Tryptophan Metabolism	54730	LC/MS Neg	100006730	2610	231.07751		446640		HMDB00734
met430	indoleacrylate	Xenobiotics	Food Component/Plant	22114	LC/MS Neg	100000800	2511	186.05605	1204-06-4	15030923		HMDB00671
met431	indolelactate	Amino Acid	Tryptophan Metabolism	18349	LC/MS Pos Early	100000463	2600	206.08117	832-97-3	92904	C02043	HMDB02302
met432	indolepropionate	Amino Acid	Tryptophan Metabolism	32405	LC/MS Pos Early	100001083	3205	190.08626	830-96-6	3744
met433	indolin-2-one	Xenobiotics	Food Component/Plant	43374	LC/MS Pos Early	100004318	2575	134.06004	59-48-3	321710	C12312	HMDB00195
met434	inosine	Nucleotide	Purine Metabolism, (Hypo)Xanthine/Inosine containing	1123	LC/MS Neg	361	1602.1	267.07349	58-63-9	6021	C00294	HMDB00175
met435	inosine 5'-monophosphate (IMP)	Nucleotide	Purine Metabolism, (Hypo)Xanthine/Inosine containing	2133	LC/MS Pos Early	362	650	349.05438	4691-65-0	8582	C00130	HMDB00736
met436	isobutyrylcarnitine (C4)	Amino Acid	Leucine, Isoleucine and Valine Metabolism	33441	LC/MS Pos Early	100001055	2810	232.15434	25518-49-4	168379		HMDB00730
met437	isobutyrylglycine	Amino Acid	Leucine, Isoleucine and Valine Metabolism	35437	LC/MS Neg	100001590	1420	144.06661	15926-18-8	10855600
met438	isoeugenol sulfate	Xenobiotics	Food Component/Plant	48997	LC/MS Neg	100006089	3893	243.03326		NA		HMDB00172
met439	isoleucine	Amino Acid	Leucine, Isoleucine and Valine Metabolism	1125	LC/MS Pos Early	376	2800	132.10191	73-32-5	6306	C00407	HMDB28907
met440	isoleucylglycine	Peptide	Dipeptide	40008	LC/MS Neg	100003169	1992	187.10881	868-28-0	342532		HMDB00718
met441	isovalerate	Amino Acid	Leucine, Isoleucine and Valine Metabolism	44656	LC/MS Neg	100000708	1564	101.0608	503-74-2	10430	C08262	HMDB00688
met442	isovalerylcarnitine (C5)	Amino Acid	Leucine, Isoleucine and Valine Metabolism	34407	LC/MS Pos Early	100001393	3085	246.16999	31023-24-2	6426851		HMDB00678
met443	isovalerylglycine	Amino Acid	Leucine, Isoleucine and Valine Metabolism	35107	LC/MS Neg	100001452	1950	158.08226	16284-60-9	546304		HMDB00715
met444	kynurenate	Amino Acid	Tryptophan Metabolism	1417	LC/MS Neg	98	2224	188.03531	492-27-3	3845	C01717	HMDB00684
met445	kynurenine	Amino Acid	Tryptophan Metabolism	15140	LC/MS Pos Early	100000265	2739	209.09207	2922-83-0	161166	C00328	HMDB00190
met446	lactate	Carbohydrate	Glycolysis, Gluconeogenesis, and Pyruvate Metabolism	527	LC/MS Neg	482	681.6	89.02442	79-33-4	612	C00186
met447	lactosyl-N-palmitoyl-sphingosine (d18:1/16:0)	Lipid	Ceramides	53010	LC/MS Pos Late	100009030	2527	862.62502	4201-62-1	NA
met448	lanthionine	Xenobiotics	Chemical	42002	LC/MS Pos Early	100003892	1730	209.05906	8/2/83	98504		HMDB00638
met449	laurate (12:0)	Lipid	Medium Chain Fatty Acid	1645	LC/MS Neg	181	5300	199.17035	143-07-7	3893	C02679	HMDB02250
met450	laurylcarnitine (C12)	Lipid	Fatty Acid Metabolism(Acyl Carnitine)	34534	LC/MS Pos Late	100001392	1235	344.27954	25518-54-1	10427569		HMDB00687
met451	leucine	Amino Acid	Leucine, Isoleucine and Valine Metabolism	60	LC/MS Pos Early	397	2864	132.10191	61-90-5	6106	C00123	HMDB28929
met452	leucylglycine	Peptide	Dipeptide	40045	LC/MS Pos Early	100003185	2778	189.12337	686-50-0	79070
met453	lignoceroyl sphingomyelin (d18:1/24:0)	Lipid	Sphingolipid Metabolism	57330	LC/MS Pos Late	100006298	3437	815.70006	60037-60-7	NA
met454	lignoceroylcarnitine (C24)*	Lipid	Fatty Acid Metabolism(Acyl Carnitine)	57515	LC/MS Pos Late	100015834	1603	512.46733		NA		HMDB00673
met455	linoleate (18:2n6)	Lipid	Polyunsaturated Fatty Acid (n3 and n6)	1105	LC/MS Neg	180	5535	279.23295	60-33-3	5280450	C01595	HMDB03073
met456	linolenate [alpha or gamma; (18:3n3 or 6)]	Lipid	Polyunsaturated Fatty Acid (n3 and n6)	34035	LC/MS Neg	100001337	5450	277.2173		5280934	C06426
met457	linolenoylcarnitine (C18:3)*	Lipid	Fatty Acid Metabolism(Acyl Carnitine)	57511	LC/MS Pos Late	100015831	1310	422.32649		NA		HMDB12252
met458	linoleoyl ethanolamide	Lipid	Endocannabinoid	52608	LC/MS Neg	100006726	6150	322.27515	68171-52-8	5283446		HMDB07257
met459	linoleoyl-arachidonoyl-glycerol (18:2/20:4) [1]*	Lipid	Diacylglycerol	54955	LC/MS Pos Late	100010922	2566	658.54051		NA		HMDB07257
met460	linoleoyl-arachidonoyl-glycerol (18:2/20:4) [2]*	Lipid	Diacylglycerol	54956	LC/MS Pos Late	100010923	2624	658.54051		NA		HMDB06469
met461	linoleoylcarnitine (C18:2)*	Lipid	Fatty Acid Metabolism(Acyl Carnitine)	46223	LC/MS Pos Late	100003151	1430	424.34214	36816-10-1	6450015
met462	linoleoylcholine*	Lipid	Fatty Acid Metabolism (Acyl Choline)	57463	LC/MS Pos Late	100015760	1388	366.33666		NA		HMDB07248
met463	linoleoyl-linoleoyl-glycerol (18:2/18:2) [1]*	Lipid	Diacylglycerol	54968	LC/MS Pos Late	100010941	2689	634.54051		NA		HMDB00182
met464	lysine	Amino Acid	Lysine Metabolism	1301	LC/MS Pos Early	407	2850	147.11281	56-87-1	5962	C00047	HMDB00156
met465	malate	Energy	TCA Cycle	1303	LC/MS Neg	409	615.6	133.01425	6915-15-7	525	C00149	HMDB00176
met466	maleate	Lipid	Fatty Acid, Dicarboxylate	20676	LC/MS Polar	100000707	2510	115.00368	110-16-7	444266	C01384	HMDB00691
met467	malonate	Lipid	Fatty Acid Synthesis	15872	LC/MS Neg	818	612	103.00368	141-82-2;26522-22-85-0	867	C00383	HMDB02095
met468	malonylcarnitine	Lipid	Fatty Acid Synthesis	37059	LC/MS Pos Early	100001526	2086	248.11287	853728-01-5	22833583		HMDB00247
met469	mannitol/sorbitol	Carbohydrate	Fructose, Mannose and Galactose Metabolism	46142	LC/MS Polar	100001740	2320	181.07176		5780	C00794	HMDB00169
met470	mannose	Carbohydrate	Fructose, Mannose and Galactose Metabolism	48153	LC/MS Polar	803	2200	225.06159	3458-28-4	18950	C00159	HMDB02259
met471	margarate (17:0)	Lipid	Long Chain Fatty Acid	1121	LC/MS Neg	891	5731	269.2486	506-12-7	10465		HMDB06210
met472	margaroylcarnitine*	Lipid	Fatty Acid Metabolism(Acyl Carnitine)	57512	LC/MS Pos Late	100004054	1424	414.35779	106182-29-0	NA		HMDB10378
met473	mead acid (20:3n9)	Lipid	Polyunsaturated Fatty Acid (n3 and n6)	35174	LC/MS Neg	100001472	5650	305.2486	20590-32-3	5312531		HMDB00696
met474	methionine	Amino Acid	Methionine, Cysteine, SAM and Taurine Metabolism	1302	LC/MS Pos Early	415	2526	150.05833	63-68-3	6137	C00073
met475	methionine sulfone	Amino Acid	Methionine, Cysteine, SAM and Taurine Metabolism	44878	LC/MS Pos Early	100004635	1250	182.04816	820-10-0	69961		HMDB02005
met476	methionine sulfoxide	Amino Acid	Methionine, Cysteine, SAM and Taurine Metabolism	18374	LC/MS Pos Early	100000039	1272	166.05325	3226-65-1	158980	C02989
met477	methyl glucopyranoside (alpha + beta)	Xenobiotics	Food Component/Plant	46144	LC/MS Pos Early	100005864	832	212.11268		NA
met478	methyl-4-hydroxybenzoate sulfate	Xenobiotics	Benzoate Metabolism	48429	LC/MS Neg	100006116	2873	230.99688		NA		HMDB00202
met479	methylmalonate (MMA)	Lipid	Fatty Acid Metabolism (also BCAA Metabolism)	1496	LC/MS Polar	418	3078.4	117.01933	516-05-2	487	C02170
met480	15-methylpalmitate	Lipid	Fatty Acid, Branched	38768	LC/MS Neg	100002945	5695	269.24868		17903417		HMDB01844
met481	methylsuccinate	Amino Acid	Leucine, Isoleucine and Valine Metabolism	15745	LC/MS Polar	2051	2800	131.03498	498-21-5	10349		HMDB00227
met482	mevalonate	Lipid	Mevalonate Metabolism	39583	LC/MS Polar	30	1462	147.06628	96949-03-0	439230	C02104	HMDB06024
met483	mevalonolactone	Lipid	Mevalonate Metabolism	48118	LC/MS Pos Early	100000772	1375	131.07027	674-26-0	10428		HMDB00211
met484	myo-inositol	Lipid	Inositol Metabolism	1124	LC/MS Polar	363	3506.3	225.06159	87-89-8	892	C00137	HMDB00806
met485	myristate (14:0)	Lipid	Long Chain Fatty Acid	1365	LC/MS Neg	519	5440	227.20165	544-63-8	11005	C06424	HMDB02000
met486	myristoleate (14:1n5)	Lipid	Long Chain Fatty Acid	32418	LC/MS Neg	100001198	5346.9	225.186	544-64-9	5281119	C08322
met487	myristoleoylcarnitine (C14:1)*	Lipid	Fatty Acid Metabolism(Acyl Carnitine)	48182	LC/MS Pos Late	100006051	1316	370.29471	889848-55-9	90659872		HMDB12085
met488	myristoyl dihydrosphingomyelin (d18:0/14:0)*	Lipid	Sphingolipid Metabolism	57365	LC/MS Pos Late	100009038	2060	677.5592		NA		HMDB05066
met489	myristoylcarnitine (C14)	Lipid	Fatty Acid Metabolism(Acyl Carnitine)	33952	LC/MS Pos Late	100001270	1350	372.31084	18822-89-4	6426854		HMDB01276
met490	N('1)-acetylspermidine	Amino Acid	Polyamine Metabolism	57689	LC/MS Pos Early	187	3075	188.17574	14278-49-0	496	C00612	HMDB00439
met491	N-(2-furoyl)glycine	Xenobiotics	Food Component/Plant	31536	LC/MS Neg	100001086	1525	168.03023	5657-19-2;5657-19-2	21863		HMDB04193
met492	N1-Methyl-2-pyridone-5-carboxamide	Cofactors and Vitamins	Nicotinate and Nicotinamide Metabolism	40469	LC/MS Pos Early	100001468	1250	153.06586	701-44-0	69698	C05842	HMDB02721
met493	N1-methylinosine	Nucleotide	Purine Metabolism, (Hypo)Xanthine/Inosine containing	48351	LC/MS Pos Early	100001409	1430	283.1037	20245-33-4	65095		HMDB04824
met494	N2,N2-dimethylguanosine	Nucleotide	Purine Metabolism, Guanine containing	35137	LC/MS Pos Early	100001412	2210	312.13025	2140-67-2	92919		HMDB00446
met495	N2-acetyllysine	Amino Acid	Lysine Metabolism	36751	LC/MS Polar	100001721	3372.6	187.10881	1946-82-3	92907	C12989	HMDB05923
met496	N4-acetylcytidine	Nucleotide	Pyrimidine Metabolism, Cytidine containing	35130	LC/MS Pos Early	100001413	1580	286.10337	3768-18-1	107461		HMDB01325
met497	N6,N6,N6-trimethyllysine	Amino Acid	Lysine Metabolism	1498	LC/MS Pos Early	189	2825	189.15976	23284-33-5	440120	C03793	HMDB00206
met498	N6-acetyllysine	Amino Acid	Lysine Metabolism	36752	LC/MS Neg	100001734	1059	187.10881	692-04-6	92832	C02727	HMDB41623
met499	N6-carbamoylthreonyladenosine	Nucleotide	Purine Metabolism, Adenine containing	35157	LC/MS Neg	100001415	2164	411.12698	24719-82-2	161466
met500	N6-carboxymethyllysine	Carbohydrate	Advanced Glycation End-product	36713	LC/MS Pos Early	100001768	2500	205.11829	4/3/46	123800		HMDB00766
met501	N-acetylalanine	Amino Acid	Alanine and Aspartate Metabolism	1585	LC/MS Polar	1110	1564.8	130.05096	97-69-8	88064	C02847	HMDB04620
met502	N-acetylarginine	Amino Acid	Urea cycle; Arginine and Proline Metabolism	33953	LC/MS Pos Early	100001266	2245	217.12952	155-84-0	67427	C02562	HMDB06028
met503	N-acetylasparagine	Amino Acid	Alanine and Aspartate Metabolism	33942	LC/MS Pos Early	100001257	785	175.07134	4033-40-3	99715		HMDB00812
met504	N-acetylaspartate (NAA)	Amino Acid	Alanine and Aspartate Metabolism	22185	LC/MS Pos Early	100000787	880	176.05535	997-55-7;997-55-7	65065	C01042	HMDB01067
met505	N-acetyl-aspartyl-glutamate (NAAG)	Amino Acid	Glutamate Metabolism	35665	LC/MS Pos Early	100001612	1035	305.09795	3106-85-2	5255	C12270
met506	N-acetyl-beta-alanine	Nucleotide	Pyrimidine Metabolism, Uracil containing	37432	LC/MS Neg	100002102	773	130.05096	3025-95-4	76406	C01073	HMDB02284
met507	N-acetyl-cadaverine	Amino Acid	Lysine Metabolism	43530	LC/MS Pos Early	100002249	2385	145.13354	32343-73-0	189087		HMDB12881
met508	N-acetylcarnosine	Peptide	Dipeptide Derivative	43488	LC/MS Pos Early	100004046	2141	269.12444	56353-15-2	9903482
met509	N-acetylfelinine*	Amino Acid	Felinine Metabolism	41880	LC/MS Neg	100004038	2177	248.0962		NA		HMDB00215
met510	N-acetylglucosamine/N-acetylgalactosamine	Carbohydrate	Aminosugar Metabolism	46539	LC/MS Pos Early	100006435	715	222.0972		24139		HMDB01138
met511	N-acetylglutamate	Amino Acid	Glutamate Metabolism	15720	LC/MS Pos Early	100000282	1050	190.071	8/3/17	70914	C00624	HMDB06029
met512	N-acetylglutamine	Amino Acid	Glutamate Metabolism	33943	LC/MS Polar	100001253	2140	187.07243	2490-97-3	182230	C02716	HMDB00532
met513	N-acetylglycine	Amino Acid	Glycine, Serine and Threonine Metabolism	27710	LC/MS Pos Early	100001006	826	118.04987	543-24-8	10972		HMDB13253
met514	N-acetylhistamine	Amino Acid	Histidine Metabolism	48679	LC/MS Pos Early	100006123	2287	154.09749	673-49-4	69602	C05135	HMDB61684
met515	N-acetylisoleucine	Amino Acid	Leucine, Isoleucine and Valine Metabolism	33967	LC/MS Neg	100001276	2325	172.09791	3077-46-1	2802421
met516	N-acetylkynurenine (2)	Amino Acid	Tryptophan Metabolism	48757	LC/MS Neg	100006378	2378	249.08808		NA		HMDB11756
met517	N-acetylleucine	Amino Acid	Leucine, Isoleucine and Valine Metabolism	1587	LC/MS Neg	1082	2400	172.09791	1188-21-2	70912	C02710	HMDB11745
met518	N-acetylmethionine	Amino Acid	Methionine, Cysteine, SAM and Taurine Metabolism	1589	LC/MS Neg	1083	1787	190.05434	65-82-7	448580	C02712
met519	N-acetylmethionine sulfoxide	Amino Acid	Methionine, Cysteine, SAM and Taurine Metabolism	45428	LC/MS Pos Early	100005463	880	208.06381	108646-71-5	193368		HMDB00230
met520	N-acetylneuraminate	Carbohydrate	Aminosugar Metabolism	32377	LC/MS Polar	1162	3072.6	308.0987	131-48-6	439197	C00270	HMDB00512
met521	N-acetylphenylalanine	Amino Acid	Phenylalanine Metabolism	33950	LC/MS Neg	100001256	2597	206.08226	2018-61-3	74839	C03519
met522	N-acetylproline	Amino Acid	Urea cycle; Arginine and Proline Metabolism	34387	LC/MS Pos Early	100001334	1695	158.08117	1074-79-9	322640		HMDB02064
met523	N-acetylputrescine	Amino Acid	Polyamine Metabolism	37496	LC/MS Pos Early	192	2230	131.11789	18233-70-0	122356	C02714	HMDB02931
met524	N-acetylserine	Amino Acid	Glycine, Serine and Threonine Metabolism	37076	LC/MS Polar	100001851	2000	146.04588	97-14-3	65249
met525	N-acetyltaurine	Amino Acid	Methionine, Cysteine, SAM and Taurine Metabolism	48187	LC/MS Neg	100005466	800	166.01795		159864
met526	N-acetylthreonine	Amino Acid	Glycine, Serine and Threonine Metabolism	33939	LC/MS Neg	100001274	821.6	160.06153	17093-74-2	152204		HMDB13713
met527	N-acetyltryptophan	Amino Acid	Tryptophan Metabolism	33959	LC/MS Neg	100001254	2630	245.09316	1218-34-4	700653	C03137	HMDB00866
met528	N-acetyltyrosine	Amino Acid	Tyrosine Metabolism	32390	LC/MS Neg	100001104	1680	222.07718	537-55-3	68310		HMDB11757
met529	N-acetylvaline	Amino Acid	Leucine, Isoleucine and Valine Metabolism	1591	LC/MS Neg	1084	1704	158.08226	96-81-1	66789
met530	N-arachidonoyltaurine	Lipid	Endocannabinoid	54748	LC/MS Neg	100005817	5481	410.23705	119959-65-8	NA
met531	N-behenoyl-sphingadienine (d18:2/22:0)*	Lipid	Sphingolipid Metabolism	57372	LC/MS Pos Late	100015624	3911	620.59763		NA
met532	N-carbamoylalanine	Amino Acid	Alanine and Aspartate Metabolism	52340	LC/MS Pos Early	100006369	950	133.06077	77340-50-2	426409		HMDB12265
met533	N-carbamoylsarcosine	Amino Acid	Creatine Metabolism	38696	LC/MS Pos Early	100002606	920	133.06077	30565-25-4	439375	C01043
met534	N-delta-acetylornithine	Amino Acid	Urea cycle; Arginine and Proline Metabolism	43249	LC/MS Neg	100004523	858	173.09316		9920500
met535	nervonoylcarnitine (C24:1)*	Lipid	Fatty Acid Metabolism(Acyl Carnitine)	57531	LC/MS Pos Late	100015846	1602	510.45168		NA		HMDB01015
met536	N-formylmethionine	Amino Acid	Methionine, Cysteine, SAM and Taurine Metabolism	2829	LC/MS Neg	194	1543.8	176.03869	4289-98-9	439750	C03145
met537	N-formylphenylalanine	Amino Acid	Tyrosine Metabolism	48433	LC/MS Neg	100006056	2360	192.06661	13200-85-6	759256		HMDB00833
met538	N-glycolylneuraminate	Xenobiotics	Food Component/Plant	37123	LC/MS Pos Early	100001491	636	326.10818	1113-83-3	123802	C03410	HMDB01406
met539	nicotinamide	Cofactors and Vitamins	Nicotinate and Nicotinamide Metabolism	594	LC/MS Pos Early	432	1942	123.05529	98-92-0	936	C00153	HMDB00229
met540	nicotinamide ribonucleotide (NMN)	Cofactors and Vitamins	Nicotinate and Nicotinamide Metabolism	22152	LC/MS Pos Early	1312	766	335.06388	1094-61-7	14180	C00455	HMDB00855
met541	nicotinamide riboside	Cofactors and Vitamins	Nicotinate and Nicotinamide Metabolism	33013	LC/MS Pos Early	100001310	2040	255.09755	1341-23-7	439924	C03150	HMDB06809
met542	nicotinate ribonucleoside	Cofactors and Vitamins	Nicotinate and Nicotinamide Metabolism	33471	LC/MS Pos Early	100001316	1536	256.08157	2625-49-2	161234	C05841
met543	N-linolenoyltaurine*	Lipid	Endocannabinoid	46224	LC/MS Neg	100005815	5412	384.2214		NA
met544	N-linoleoylglycine	Lipid	Fatty Acid Metabolism(Acyl Glycine)	32462	LC/MS Neg	1506	5510	336.25441	3/6/64	6433346
met545	N-methyl-GABA	Amino Acid	Glutamate Metabolism	39577	LC/MS Pos Early	100003152	2109	118.08626	1119-48-8	70703	C15987
met546	N-methylpipecolate	Xenobiotics	Chemical	47101	LC/MS Pos Early	100005383	1932	144.10191	41447-17-0	11286529
met547	N-methylproline	Amino Acid	Urea cycle; Arginine and Proline Metabolism	37431	LC/MS Pos Early	100001956	1335	130.08626	475-11-6	557		HMDB29416
met548	N-monomethylarginine	Amino Acid	Urea cycle; Arginine and Proline Metabolism	43586	LC/MS Pos Early	100004488	2845	189.13461	53308-83-1	132862	C03884
met549	N-oleoylserine	Lipid	Endocannabinoid	57664	LC/MS Neg	100015641	5600	368.28063		NA
met550	N-oleoyltaurine	Lipid	Endocannabinoid	39732	LC/MS Neg	100003119	5610	388.2527	52514-04-2	6437033		HMDB00772
met551	nonadecanoate (19:0)	Lipid	Long Chain Fatty Acid	1356	LC/MS Neg	892	6068	297.2799	646-30-0	12591	C16535	HMDB13034
met552	N-palmitoylglycine	Lipid	Fatty Acid Metabolism(Acyl Glycine)	42092	LC/MS Neg	100003686	5580	312.25441	2441-41-0	151008		HMDB11760
met553	N-palmitoyl-sphinganine (d18:0/16:0)	Lipid	Sphingolipid Metabolism	52604	LC/MS Pos Late	100009028	3090	540.53503	5966-29-0	5283572		HMDB04949
met554	N-palmitoyl-sphingosine (d18:1/16:0)	Lipid	Ceramides	44877	LC/MS Pos Late	1518	2893	538.51937	24696-26-2	5283564
met555	N-palmitoyltaurine	Lipid	Endocannabinoid	39835	LC/MS Neg	100003239	5560	362.23705	83982-06-3	NA
met556	N-stearoyl-sphinganine (d18:0/18:0)*	Lipid	Sphingolipid Metabolism	1759	LC/MS Pos Late	922	3526	568.56632	2304-80-5	5283573
met557	N-stearoyltaurine	Lipid	Endocannabinoid	39730	LC/MS Neg	100003240	5782	390.26835	63155-80-6	168274
met558	N-trimethyl 5-aminovalerate	Amino Acid	Lysine Metabolism	57687	LC/MS Pos Early	100015962	2186	160.13321		NA
met559	o-cresol sulfate	Xenobiotics	Benzoate Metabolism	36845	LC/MS Neg	100001806	2796	187.00705		11615528		HMDB00782
met560	octadecanedioate	Lipid	Fatty Acid, Dicarboxylate	36754	LC/MS Neg	100001615	5043	313.23843	871-70-5	70095		HMDB00791
met561	octanoylcarnitine (C8)	Lipid	Fatty Acid Metabolism(Acyl Carnitine)	33936	LC/MS Pos Late	100001247	950	288.21694	3671-77-0	123701	C02838
met562	oleate/vaccenate (18:1)	Lipid	Long Chain Fatty Acid	52285	LC/MS Neg	100008930	5655	281.2486		NA		HMDB02088
met563	oleoyl ethanolamide	Lipid	Endocannabinoid	38102	LC/MS Neg	1137	6450	324.2908	11-58-0;111-58-0	5283454		HMDB07228
met564	oleoyl-arachidonoyl-glycerol (18:1/20:4) [1]*	Lipid	Diacylglycerol	54960	LC/MS Pos Late	100010936	2907	660.55616		NA		HMDB07228
met565	oleoyl-arachidonoyl-glycerol (18:1/20:4) [2]*	Lipid	Diacylglycerol	54961	LC/MS Pos Late	100010937	2990	660.55616		NA		HMDB05065
met566	oleoylcarnitine (C18:1)	Lipid	Fatty Acid Metabolism(Acyl Carnitine)	35160	LC/MS Pos Late	100001501	1423	426.35779	38677-66-6	6441392
met567	oleoylcholine	Lipid	Fatty Acid Metabolism (Acyl Choline)	53260	LC/MS Pos Late	100009331	1449	368.35231		NA		HMDB07219
met568	oleoyl-linoleoyl-glycerol (18:1/18:2) [1]	Lipid	Diacylglycerol	46798	LC/MS Pos Late	100002989	3115	636.55616	106292-55-1	NA		HMDB07219
met569	oleoyl-linoleoyl-glycerol (18:1/18:2) [2]	Lipid	Diacylglycerol	46799	LC/MS Pos Late	100002990	3223	636.55616	104346-53-4	NA		HMDB07218
met570	oleoyl-oleoyl-glycerol (18:1/18:1) [1]*	Lipid	Diacylglycerol	54945	LC/MS Pos Late	100010918	3571	638.57181		NA		HMDB07218
met571	oleoyl-oleoyl-glycerol (18:1/18:1) [2]*	Lipid	Diacylglycerol	54946	LC/MS Pos Late	100010919	3695	638.57181		NA		HMDB60013
met572	O-methylcatechol sulfate	Xenobiotics	Benzoate Metabolism	46111	LC/MS Neg	100004208	2344	203.00196		22473		HMDB05765
met573	ophthalmate	Amino Acid	Glutathione Metabolism	34592	LC/MS Pos Early	100001311	2085	290.13467	495-27-2	7018721		HMDB03374
met574	ornithine	Amino Acid	Urea cycle; Arginine and Proline Metabolism	1493	LC/MS Pos Early	444	2800	133.09716	3184-13-2	6262	C00077	HMDB00226
met575	orotate	Nucleotide	Pyrimidine Metabolism, Orotate containing	1505	LC/MS Polar	445	1638.1	155.00983	50887-69-9	967	C00295	HMDB00788
met576	orotidine	Nucleotide	Pyrimidine Metabolism, Orotate containing	35172	LC/MS Polar	100001416	2250	287.05209	314-50-1	92751
met577	O-sulfo-L-tyrosine	Xenobiotics	Chemical	45413	LC/MS Neg	100005384	990	260.02343		514186		HMDB02329
met578	oxalate (ethanedioate)	Cofactors and Vitamins	Ascorbate and Aldarate Metabolism	20694	LC/MS Neg	100000841	603	88.98803	144-62-7	971	C00209	HMDB00220
met579	palmitate (16:0)	Lipid	Long Chain Fatty Acid	1336	LC/MS Neg	424	5618	255.23295	57-10-3	985	C00249	HMDB03229
met580	palmitoleate (16:1n7)	Lipid	Long Chain Fatty Acid	33447	LC/MS Neg	452	5475	253.2173	373-49-9	445638	C08362
met581	palmitoleoylcarnitine (C16:1)*	Lipid	Fatty Acid Metabolism(Acyl Carnitine)	53223	LC/MS Pos Late	100009406	1357	398.32649		71464547
met582	palmitoyl dihydrosphingomyelin (d18:0/16:0)*	Lipid	Sphingolipid Metabolism	52434	LC/MS Pos Late	100008954	2290	705.5905		9939965		HMDB02100
met583	palmitoyl ethanolamide	Lipid	Endocannabinoid	38165	LC/MS Neg	1489	6300	298.27515	544-31-0	4671	C16512
met584	palmitoyl sphingomyelin (d18:1/16:0)	Lipid	Sphingolipid Metabolism	37506	LC/MS Pos Late	100002107	2168	703.57485	6254-89-3	9939941		HMDB07112
met585	palmitoyl-arachidonoyl-glycerol (16:0/20:4) [2]*	Lipid	Diacylglycerol	54958	LC/MS Pos Late	100010925	3015	634.54051		NA		HMDB00222
met586	palmitoylcarnitine (C16)	Lipid	Fatty Acid Metabolism(Acyl Carnitine)	44681	LC/MS Pos Late	100000776	1425	400.34214	6865-14-1	461	C02990
met587	palmitoylcholine	Lipid	Fatty Acid Metabolism (Acyl Choline)	52944	LC/MS Pos Late	100009233	1482	342.33666		151731		HMDB07103
met588	palmitoyl-linoleoyl-glycerol (16:0/18:2) [1]*	Lipid	Diacylglycerol	52633	LC/MS Pos Late	100009052	3080	610.54051		9543695		HMDB07103
met589	palmitoyl-linoleoyl-glycerol (16:0/18:2) [2]*	Lipid	Diacylglycerol	52634	LC/MS Pos Late	100009055	3197	610.54051		NA		HMDB07102
met590	palmitoyl-oleoyl-glycerol (16:0/18:1) [1]*	Lipid	Diacylglycerol	54943	LC/MS Pos Late	100010916	3562	612.55616		NA	C13861	HMDB07102
met591	palmitoyl-oleoyl-glycerol (16:0/18:1) [2]*	Lipid	Diacylglycerol	54942	LC/MS Pos Late	100010917	3695	612.55616		NA	C13861	HMDB00210
met592	pantothenate	Cofactors and Vitamins	Pantothenate and CoA Metabolism	1508	LC/MS Neg	1024	1498.7	218.10339	137-08-6	6613	C00864	HMDB11635
met593	p-cresol sulfate	Xenobiotics	Benzoate Metabolism	36103	LC/MS Neg	100001315	2890	187.00705	3233-57-7	4615423		HMDB00826
met594	pentadecanoate (15:0)	Lipid	Long Chain Fatty Acid	1361	LC/MS Neg	980	5521	241.2173	1002-84-2;10002-84-2	13849	C16537
met595	pentadecanoylcarnitine (C15)*	Lipid	Fatty Acid Metabolism(Acyl Carnitine)	57522	LC/MS Pos Late	100015842	1362	386.32649		NA		HMDB59586
met596	perfluorooctanesulfonic acid (PFOS)	Xenobiotics	Chemical	57564	LC/MS Neg	100010955	5233	498.93021	1763-23-1	74483	C18142	HMDB60015
met597	phenol sulfate	Amino Acid	Tyrosine Metabolism	32553	LC/MS Neg	100001510	2156	172.9914	937-34-8	74426	C02180
met598	phenylacetylalanine	Peptide	Acetylated Peptides	57645	LC/MS Neg	100009240	2684	206.08226	17966-65-3	564251
met599	phenylacetylcarnitine	Peptide	Acetylated Peptides	48425	LC/MS Pos Early	100006108	3092	280.15434	287108-21-8	101724840		HMDB59772
met600	phenylacetylglutamate	Peptide	Acetylated Peptides	52925	LC/MS Neg	100009045	1630	264.08774		11579826		HMDB06344
met601	phenylacetylglutamine	Peptide	Acetylated Peptides	35126	LC/MS Pos Early	100001417	2145	265.11829	28047-15-6	92258	C04148	HMDB00821
met602	phenylacetylglycine	Peptide	Acetylated Peptides	33945	LC/MS Pos Early	100001275	2317	194.08117	500-98-1	68144	C05598	HMDB00159
met603	phenylalanine	Amino Acid	Phenylalanine Metabolism	64	LC/MS Pos Early	460	2878	166.08626	63-91-2	6140	C00079	HMDB28995
met604	phenylalanylglycine	Peptide	Dipeptide	41370	LC/MS Pos Early	100003588	2898	223.10772	721-90-4	98207		HMDB00779
met605	phenyllactate (PLA)	Amino Acid	Phenylalanine Metabolism	22130	LC/MS Neg	100000774	2208	165.05571	828-01-3	3848	C05607	HMDB00860
met606	phenylpropionylglycine	Xenobiotics	Benzoate Metabolism	35434	LC/MS Neg	100001591	2945.3	206.08226	56613-60-6	152323		HMDB00205
met607	phenylpyruvate	Amino Acid	Phenylalanine Metabolism	566	LC/MS Polar	241	845	163.04007	156-06-9	997	C00166	HMDB01429
met608	phosphate	Energy	Oxidative Phosphorylation	42109	LC/MS Pos Early	461	576	98.98418	7664-38-2	1061	C00009	HMDB01565
met609	choline phosphate	Lipid	Phospholipid Metabolism	34396	LC/MS Pos Early	267	700	184.07332	72556-74-2	1014	C00588	HMDB00224
met610	phosphoethanolamine	Lipid	Phospholipid Metabolism	1600	LC/MS Neg	1026	638	140.01182	1071-23-4	1015	C00346	HMDB04610
met611	phytosphingosine	Lipid	Sphingolipid Metabolism	1510	LC/MS Pos Late	469	1367	318.30027	554-62-1	122121	C12144	HMDB02243
met612	picolinate	Amino Acid	Tryptophan Metabolism	1512	LC/MS Pos Early	1022	910	124.03931	98-98-6	1018	C10164	HMDB00857
met613	pimelate (heptanedioate)	Lipid	Fatty Acid, Dicarboxylate	15704	LC/MS Polar	100000101	2745	159.06628	111-16-0	385	C02656	HMDB00070
met614	pipecolate	Amino Acid	Lysine Metabolism	1444	LC/MS Pos Early	1025	2200	130.08626	4043-87-2	849	C00408	HMDB00162
met615	proline	Amino Acid	Urea cycle; Arginine and Proline Metabolism	1898	LC/MS Pos Early	480	1603	116.07061	147-85-3	145742	C00148	HMDB11178
met616	prolylglycine	Peptide	Dipeptide	40703	LC/MS Pos Early	100003674	2136	173.09207	2578-57-6	6426709		HMDB06695
met617	pro-hydroxy-pro	Amino Acid	Urea cycle; Arginine and Proline Metabolism	35127	LC/MS Pos Early	100001167	2128	229.11829	18684-24-7	11673055		HMDB00824
met618	propionylcarnitine (C3)	Lipid	Fatty Acid Metabolism (also BCAA Metabolism)	32452	LC/MS Pos Early	100001162	2590	218.13869	17298-37-2	107738	C03017	HMDB00783
met619	propionylglycine	Lipid	Fatty Acid Metabolism (also BCAA Metabolism)	31932	LC/MS Neg	100001150	960	130.05096	21709-90-0	98681		HMDB00767
met620	pseudouridine	Nucleotide	Pyrimidine Metabolism, Uracil containing	33442	LC/MS Neg	821	1100	243.06226	1445-07-4	15047	C02067	HMDB00802
met621	pterin	Cofactors and Vitamins	Pterin Metabolism	43023	LC/MS Pos Early	100004216	1805	164.05669	22363-60-4	73000	C00715	HMDB01545
met622	pyridoxal	Cofactors and Vitamins	Vitamin B6 Metabolism	1651	LC/MS Pos Early	491	2343	168.06552	65-22-5	1050	C00250	HMDB01431
met623	pyridoxamine	Cofactors and Vitamins	Vitamin B6 Metabolism	2150	LC/MS Pos Early	568	2975	169.09716	58052-48-5	1052	C00534	HMDB00017
met624	pyridoxate	Cofactors and Vitamins	Vitamin B6 Metabolism	31555	LC/MS Neg	100001121	2185	182.04588	82-82-6	6723	C00847
met625	pyroglutamine*	Amino Acid	Glutamate Metabolism	46225	LC/MS Pos Early	100001540	1900	129.06586	2353-44-8	134508		HMDB33143
met626	pyrraline	Xenobiotics	Food Component/Plant	48428	LC/MS Neg	100001767	2304	253.11938	74509-14-1	122228		HMDB00243
met627	pyruvate	Carbohydrate	Glycolysis, Gluconeogenesis, and Pyruvate Metabolism	42582	LC/MS Neg	823	732.4	87.00877	127-17-3	1060	C00022	HMDB03072
met628	quinate	Xenobiotics	Food Component/Plant	18335	LC/MS Polar	100000442	2432.9	191.05611	77-95-2	6508	C00296	HMDB00232
met629	quinolinate	Cofactors and Vitamins	Nicotinate and Nicotinamide Metabolism	1899	LC/MS Pos Early	182	845	168.02914	89-00-9	1066	C03722	HMDB01358
met630	retinal	Xenobiotics	Food Component/Plant	40807	LC/MS Pos Late	100004088	1666	285.2213		638015	C00376	HMDB00305
met631	retinol (Vitamin A)	Cofactors and Vitamins	Vitamin A Metabolism	1806	LC/MS Pos Late	498	1636	269.22639	68-26-8	445354	C00473	HMDB00508
met632	ribitol	Carbohydrate	Pentose Metabolism	15772	LC/MS Polar	100000406	1789.6	151.06119	488-81-3	6912	C00474	HMDB00244
met633	riboflavin (Vitamin B2)	Cofactors and Vitamins	Riboflavin Metabolism	1827	LC/MS Neg	500	3160	255.08873	83-88-5	493570	C00255	HMDB00867
met634	ribonate	Carbohydrate	Pentose Metabolism	27731	LC/MS Polar	100001007	2425	165.04046	8/3/36	5460677	C01685	HMDB00283
met635	ribose	Carbohydrate	Pentose Metabolism	1471	LC/MS Polar	914	1508.2	195.05103	50-69-1	5779	C00121	HMDB01301
met636	S-1-pyrroline-5-carboxylate	Amino Acid	Glutamate Metabolism	42370	LC/MS Pos Early	35	1528	114.05496	2906-39-0	1196	C04322	HMDB00939
met637	S-adenosylhomocysteine (SAH)	Amino Acid	Methionine, Cysteine, SAM and Taurine Metabolism	42382	LC/MS Neg	197	1832.4	383.11431	979-92-0	439155	C00021	HMDB01895
met638	salicylate	Xenobiotics	Drug	1515	LC/MS Polar	501	802	137.02422	69-72-7	338	C00805	HMDB34323
met639	S-allylcysteine	Xenobiotics	Food Component/Plant	43239	LC/MS Pos Early	100004509	2690	162.05833	21593-77-1	98280		HMDB00271
met640	sarcosine	Amino Acid	Glycine, Serine and Threonine Metabolism	1516	LC/MS Pos Early	1023	1280	90.05496	107-97-1	1088	C00213	HMDB00792
met641	sebacate (decanedioate)	Lipid	Fatty Acid, Dicarboxylate	32398	LC/MS Neg	100001211	1788	201.11323	111-20-6	5192	C08277	HMDB03219
met642	sedoheptulose	Carbohydrate	Pentose Metabolism	53237	LC/MS Polar	100002619	2255	209.06667	3019-74-7	5459879		HMDB00187
met643	serine	Amino Acid	Glycine, Serine and Threonine Metabolism	1648	LC/MS Pos Early	503	1239	106.04987	56-45-1	5951	C00065	HMDB00259
met644	serotonin	Amino Acid	Tryptophan Metabolism	2342	LC/MS Pos Early	504	2550	177.10224	153-98-0	5202	C00780	HMDB02108
met645	S-methylcysteine	Amino Acid	Methionine, Cysteine, SAM and Taurine Metabolism	39592	LC/MS Neg	100002749	880	134.02812	1187-84-4	24417		HMDB29432
met646	S-methylcysteine sulfoxide	Amino Acid	Methionine, Cysteine, SAM and Taurine Metabolism	43378	LC/MS Pos Early	100002927	900	152.03759	6853-87-8	82142
met647	S-methylglutathione	Amino Acid	Glutathione Metabolism	33944	LC/MS Neg	100001259	1075	320.09218	2922-56-7	3605667	C11347	HMDB01257
met648	spermidine	Amino Acid	Polyamine Metabolism	485	LC/MS Pos Early	50	3355	146.16518	124-20-9	1102	C00315
met649	sphingadienine	Lipid	Sphingolipid Metabolism	57426	LC/MS Pos Late	100015643	1350	298.27406	25696-03-1	6449795		HMDB00269
met650	sphinganine	Lipid	Sphingolipid Metabolism	17769	LC/MS Pos Late	313	1413	302.30536	3102-56-5	3126	C00836	HMDB01383
met651	sphinganine-1-phosphate	Lipid	Sphingolipid Metabolism	52605	LC/MS Pos Late	100001876	1431	382.27169	19794-97-9	520
met652	sphingomyelin (d17:1/16:0, d18:1/15:0, d16:1/17:0)*	Lipid	Sphingolipid Metabolism	52433	LC/MS Pos Late	100006314	2082	689.5592	121999-58-4	NA
met653	sphingomyelin (d17:2/16:0, d18:2/15:0)*	Lipid	Sphingolipid Metabolism	57483	LC/MS Pos Late	100015793	1837	687.54355		NA		HMDB12087
met654	sphingomyelin (d18:0/18:0, d19:0/17:0)*	Lipid	Sphingolipid Metabolism	57473	LC/MS Pos Late	100009027	2362	733.6218		NA
met655	sphingomyelin (d18:0/20:0, d16:0/22:0)*	Lipid	Sphingolipid Metabolism	57476	LC/MS Pos Late	100015786	2600	761.65311		NA		HMDB12097
met656	sphingomyelin (d18:1/14:0, d16:1/16:0)*	Lipid	Sphingolipid Metabolism	42463	LC/MS Pos Late	100004328	1998	675.54355		11433862
met657	sphingomyelin (d18:1/17:0, d17:1/18:0, d19:1/16:0)	Lipid	Sphingolipid Metabolism	52615	LC/MS Pos Late	100008920	2312	717.5905	121999-64-2	NA		HMDB12101
met658	sphingomyelin (d18:1/18:1, d18:2/18:0)	Lipid	Sphingolipid Metabolism	37529	LC/MS Pos Late	100002106	2167	729.5905	108392-10-5	6443882
met659	sphingomyelin (d18:1/19:0, d19:1/18:0)*	Lipid	Sphingolipid Metabolism	57475	LC/MS Pos Late	100015787	2330	745.62178		NA		HMDB12102
met660	sphingomyelin (d18:1/20:0, d16:1/22:0)*	Lipid	Sphingolipid Metabolism	48490	LC/MS Pos Late	100006290	2685	759.6375		NA
met661	sphingomyelin (d18:1/20:1, d18:2/20:0)*	Lipid	Sphingolipid Metabolism	48491	LC/MS Pos Late	100006292	2383	757.6218	222403-67-0	NA
met662	sphingomyelin (d18:1/20:2, d18:2/20:1, d16:1/22:2)*	Lipid	Sphingolipid Metabolism	57481	LC/MS Pos Late	100006293	2039	755.60615		NA
met663	sphingomyelin (d18:1/21:0, d17:1/22:0, d16:1/23:0)*	Lipid	Sphingolipid Metabolism	52495	LC/MS Pos Late	100009025	2793	773.65311		NA		HMDB12104
met664	sphingomyelin (d18:1/22:1, d18:2/22:0, d16:1/24:1)*	Lipid	Sphingolipid Metabolism	48493	LC/MS Pos Late	100006295	2666	785.65311		NA
met665	sphingomyelin (d18:1/22:2, d18:2/22:1, d16:1/24:2)*	Lipid	Sphingolipid Metabolism	57477	LC/MS Pos Late	100006296	2209	783.63746		NA		HMDB12107
met666	sphingomyelin (d18:1/24:1, d18:2/24:0)*	Lipid	Sphingolipid Metabolism	47153	LC/MS Pos Late	100005986	3033	813.68441	94359-13-4	NA
met667	sphingomyelin (d18:1/25:0, d19:0/24:1, d20:1/23:0, d19:1/24:0)*	Lipid	Sphingolipid Metabolism	57478	LC/MS Pos Late	100015792	3220	829.71571		NA
met668	sphingomyelin (d18:2/14:0, d18:1/14:1)*	Lipid	Sphingolipid Metabolism	47154	LC/MS Pos Late	100005985	1860	673.5279		NA
met669	sphingomyelin (d18:2/16:0, d18:1/16:1)*	Lipid	Sphingolipid Metabolism	42459	LC/MS Pos Late	100004329	2002	701.5592		NA
met670	sphingomyelin (d18:2/18:1)*	Lipid	Sphingolipid Metabolism	57474	LC/MS Pos Late	100015788	1904	727.57485		NA
met671	sphingomyelin (d18:2/21:0, d16:2/23:0)*	Lipid	Sphingolipid Metabolism	57480	LC/MS Pos Late	100015790	2330	771.63748		NA
met672	sphingomyelin (d18:2/23:0, d18:1/23:1, d17:1/24:1)*	Lipid	Sphingolipid Metabolism	52435	LC/MS Pos Late	100008956	2845	799.66868		NA
met673	sphingomyelin (d18:2/23:1)*	Lipid	Sphingolipid Metabolism	57482	LC/MS Pos Late	100015791	2315	797.65308		NA
met674	sphingomyelin (d18:2/24:1, d18:1/24:2)*	Lipid	Sphingolipid Metabolism	52437	LC/MS Pos Late	100008957	2635	811.66868		NA
met675	sphingomyelin (d18:2/24:2)*	Lipid	Sphingolipid Metabolism	57479	LC/MS Pos Late	100015789	2215	809.65308		NA		HMDB00252
met676	sphingosine	Lipid	Sphingolipid Metabolism	17747	LC/MS Pos Late	297	1393	300.28971	123-78-4	5353955	C00319	HMDB00277
met677	sphingosine 1-phosphate	Lipid	Sphingolipid Metabolism	34445	LC/MS Polar	100000626	1850	378.24148	26993-30-6	5283560	C06124	HMDB04827
met678	stachydrine	Xenobiotics	Food Component/Plant	34384	LC/MS Pos Early	100001296	1440	144.10191	4136-37-2	115244	C10172	HMDB00827
met679	stearate (18:0)	Lipid	Long Chain Fatty Acid	1358	LC/MS Neg	439	5872	283.26425	57-11-4	5281	C01530	HMDB06547
met680	stearidonate (18:4n3)	Lipid	Polyunsaturated Fatty Acid (n3 and n6)	33969	LC/MS Neg	100001229	5395	275.20165	111174-40-4	5312508	C16300	HMDB13078
met681	stearoyl ethanolamide	Lipid	Endocannabinoid	38625	LC/MS Pos Late	100002254	1787	328.32101	111-57-9	27902		HMDB01348
met682	stearoyl sphingomyelin (d18:1/18:0)	Lipid	Sphingolipid Metabolism	19503	LC/MS Pos Late	1538	2400	731.60615	85187-10-6;85187-10-6	6453725	C00550
met683	stearoyl-arachidonoyl-glycerol (18:0/20:4) [1]*	Lipid	Diacylglycerol	57450	LC/MS Pos Late	100010949	3404	662.57181		NA
met684	stearoyl-arachidonoyl-glycerol (18:0/20:4) [2]*	Lipid	Diacylglycerol	57449	LC/MS Pos Late	100010950	3522	662.57181		NA		HMDB00848
met685	stearoylcarnitine (C18)	Lipid	Fatty Acid Metabolism(Acyl Carnitine)	34409	LC/MS Pos Late	100001391	1485	428.37344	18822-91-8	6426855
met686	stearoylcholine*	Lipid	Fatty Acid Metabolism (Acyl Choline)	57464	LC/MS Pos Late	100015759	1520	370.36797		NA
met687	stearoyl-linoleoyl-glycerol (18:0/18:2) [2]*	Lipid	Diacylglycerol	54947	LC/MS Pos Late	100010921	3762	638.57181		NA		HMDB00893
met688	suberate (octanedioate)	Lipid	Fatty Acid, Dicarboxylate	15730	LC/MS Polar	100000016	2577.6	173.08193	505-48-6	10457	C08278
met689	suberoylcarnitine (C8-DC)	Lipid	Fatty Acid Metabolism(Acyl Carnitine)	52990	LC/MS Pos Early	100006627	2964	318.19112		NA		HMDB00254
met690	succinate	Energy	TCA Cycle	1437	LC/MS Pos Early	252	1150	101.02333	110-15-6	1110	C00042	HMDB61717
met691	succinylcarnitine (C4-DC)	Energy	TCA Cycle	37058	LC/MS Pos Early	100001948	2291	262.12852	256928-74-2	71464481		HMDB00258
met692	sucrose	Carbohydrate	Disaccharides and Oligosaccharides	1519	LC/MS Polar	935	3092	387.11442	57-50-1	5988	C00089	HMDB01448
met693	sulfate*	Xenobiotics	Chemical	46960	LC/MS Neg	100002528	616	96.9601	14808-79-8	1118	C00059	HMDB00956
met694	tartarate	Xenobiotics	Food Component/Plant	15336	LC/MS Neg	100000295	615.3	149.00916	87-69-4;6106-24-7	444305	C00898	HMDB35227
met695	tartronate (hydroxymalonate)	Xenobiotics	Bacterial/Fungal	20693	LC/MS Neg	100000840	610	118.99859	80-69-3	45	C02287	HMDB00251
met696	taurine	Amino Acid	Methionine, Cysteine, SAM and Taurine Metabolism	2125	LC/MS Pos Early	512	660	126.02195	107-35-7	1123	C00245	HMDB00932
met697	tauro-beta-muricholate	Lipid	Primary Bile Acid Metabolism	33983	LC/MS Neg	100001250	4774	514.28439	25696-60-0	168408		HMDB00951
met698	taurochenodeoxycholate	Lipid	Primary Bile Acid Metabolism	18494	LC/MS Neg	1629	5250	498.28948	6009-98-9	387316	C05465	HMDB00036
met699	taurocholate	Lipid	Primary Bile Acid Metabolism	18497	LC/MS Neg	1648	5150	514.28439	145-42-6	6675	C05122
met700	taurocholenate sulfate	Lipid	Secondary Bile Acid Metabolism	32807	LC/MS Neg	100001990	4750	279.61422		NA		HMDB00896
met701	taurodeoxycholate	Lipid	Secondary Bile Acid Metabolism	12261	LC/MS Neg	1668	5257.4	498.28948	207737-97-1	2733768	C05463
met702	taurohyodeoxycholic acid	Lipid	Secondary Bile Acid Metabolism	43588	LC/MS Neg	100003869	5073	498.28948	38411-85-7	119046		HMDB00722
met703	taurolithocholate	Lipid	Secondary Bile Acid Metabolism	31889	LC/MS Neg	100001065	5345	482.29456	516-90-5	10595	C02592	HMDB02580
met704	taurolithocholate 3-sulfate	Lipid	Secondary Bile Acid Metabolism	36850	LC/MS Neg	100001658	5026.7	280.62205	64936-83-0	440071	C03642	HMDB00874
met705	tauroursodeoxycholate	Lipid	Secondary Bile Acid Metabolism	39378	LC/MS Neg	100002912	5025	498.28948	14605-22-2	9848818		HMDB00872
met706	tetradecanedioate	Lipid	Fatty Acid, Dicarboxylate	35669	LC/MS Neg	100001613	4000	257.17583	821-38-5	13185
met707	thioproline	Xenobiotics	Chemical	53231	LC/MS Pos Early	100009232	1250	134.02703	34592-47-4	93176		HMDB00943
met708	threonate	Cofactors and Vitamins	Ascorbate and Aldarate Metabolism	27738	LC/MS Polar	100001022	2384	135.02989	70753-61-6	151152	C01620	HMDB00167
met709	threonine	Amino Acid	Glycine, Serine and Threonine Metabolism	1284	LC/MS Pos Early	564	1514	120.06552	72-19-5	6288	C00188	HMDB00273
met710	thymidine	Nucleotide	Pyrimidine Metabolism, Thymine containing	2183	LC/MS Neg	872	1963.7	241.08299	50-89-5	5789	C00214	HMDB00262
met711	thymine	Nucleotide	Pyrimidine Metabolism, Thymine containing	604	LC/MS Neg	882	1654	125.03565	65-71-4	1135	C00178	HMDB01878
met712	thymol sulfate	Xenobiotics	Food Component/Plant	36095	LC/MS Neg	100001757	4410	229.054	89-83-8	NA	C09908	HMDB01918
met713	thyroxine	Amino Acid	Tyrosine Metabolism	2761	LC/MS Neg	1094	4808	775.67944	51-48-9	5819	C01829	HMDB02366
met714	tiglylcarnitine (C5:1-DC)	Amino Acid	Leucine, Isoleucine and Valine Metabolism	35428	LC/MS Pos Early	100001597	2962	244.15434	64191-86-2	22833596		HMDB00301
met715	trans-urocanate	Amino Acid	Histidine Metabolism	607	LC/MS Pos Early	537	2285	139.05021	104-98-3	736715	C00785	HMDB12105
met716	tricosanoyl sphingomyelin (d18:1/23:0)*	Lipid	Sphingolipid Metabolism	52436	LC/MS Pos Late	100008955	3200	801.68441		NA		HMDB00875
met717	trigonelline (N'-methylnicotinate)	Cofactors and Vitamins	Nicotinate and Nicotinamide Metabolism	32401	LC/MS Pos Early	100001092	1388	138.05496	535-83-1	5570	C01004	HMDB00925
met718	trimethylamine N-oxide	Lipid	Phospholipid Metabolism	40406	LC/MS Pos Early	100003397	2100	76.07569	1184-78-7	1145	C01104	HMDB00929
met719	tryptophan	Amino Acid	Tryptophan Metabolism	54	LC/MS Pos Early	565	2986	205.09716	73-22-3	6305	C00078	HMDB61115
met720	tryptophan betaine	Amino Acid	Tryptophan Metabolism	37097	LC/MS Pos Early	100001743	2673	247.14411	20671-76-5	442106	C09213	HMDB00158
met721	tyrosine	Amino Acid	Tyrosine Metabolism	1299	LC/MS Pos Early	815	2430	182.08117	60-18-4	6057	C00082	HMDB00288
met722	uridine 5'-monophosphate (UMP)	Nucleotide	Pyrimidine Metabolism, Uracil containing	2856	LC/MS Pos Early	869	590	325.04315	3387-36-8	6030	C00105	HMDB00888
met723	undecanedioate	Lipid	Fatty Acid, Dicarboxylate	42395	LC/MS Neg	100001617	2440	215.12888	1852-04-6	15816		HMDB00300
met724	uracil	Nucleotide	Pyrimidine Metabolism, Uracil containing	605	LC/MS Polar	825	1089.7	111.02	66-22-8	1174	C00106	HMDB00289
met725	urate	Nucleotide	Purine Metabolism, (Hypo)Xanthine/Inosine containing	1604	LC/MS Neg	1134	757.1	167.02106	69-93-2;120K5305	1175	C00366	HMDB00294
met726	urea	Amino Acid	Urea cycle; Arginine and Proline Metabolism	1670	LC/MS Pos Early	533	700	121.07201	57-13-6	1176	C00086	HMDB00296
met727	uridine	Nucleotide	Pyrimidine Metabolism, Uracil containing	606	LC/MS Neg	535	1457.6	243.06226	58-96-8	6029	C00299	HMDB00946
met728	ursodeoxycholate	Lipid	Secondary Bile Acid Metabolism	1605	LC/MS Neg	1135	5055	391.28538	128-13-2	31401	C07880	HMDB00883
met729	valine	Amino Acid	Leucine, Isoleucine and Valine Metabolism	1649	LC/MS Pos Early	566	2479	118.08626	72-18-4	6287	C00183	HMDB00913
met730	vanillactate	Amino Acid	Tyrosine Metabolism	54910	LC/MS Neg	100006129	1625	211.06119	2475-56-1	160637
met731	vanillic alcohol sulfate	Amino Acid	Tyrosine Metabolism	48733	LC/MS Neg	100006125	1808	233.01253	754920-02-0	NA		HMDB00292
met732	xanthine	Nucleotide	Purine Metabolism, (Hypo)Xanthine/Inosine containing	3147	LC/MS Neg	1004	910	151.02615	69-89-6	1188	C00385
met733	ximenoylcarnitine (C26:1)*	Lipid	Fatty Acid Metabolism(Acyl Carnitine)	57517	LC/MS Pos Late	100015836	1607	538.48299		NA
